# Supplementary material for: Genome-Wide Mapping of Growth-Related Quantitative Trait Loci in Orange-Spotted Grouper (Epinephelus coioides) Using Double Digest Restriction-Site Associated DNA Sequencing (ddRADseq)
Source: Int J Mol Sci. 2016 Apr 6;17(4):501. doi: 10.3390/ijms17040501 (PMC4848957; doi:10.3390/ijms17040501)
Supplement: Supplementary file 1 [file ijms-17-00501-s001.zip]

Archive with 5 entries (4 files):
- ijms-123090-Supplementary Materials/
- ijms-123090-Supplementary Materials/ijms-123090-Supplementary.pdf
- ijms-123090-Supplementary Materials/Supplementary Table S1.xls
- ijms-123090-Supplementary Materials/Supplementary Table S3.xls
- ijms-123090-Supplementary Materials/Supplementary Table S5.xls
