# Supplementary material for: Genome-Wide Mapping of Growth-Related Quantitative Trait Loci in Orange-Spotted Grouper (Epinephelus coioides) Using Double Digest Restriction-Site Associated DNA Sequencing (ddRADseq)
Source: Int J Mol Sci. 2016 Apr 6;17(4):501. doi: 10.3390/ijms17040501 (PMC4848957; doi:10.3390/ijms17040501)
Supplement: Supplementary file 1 [file ijms-17-00501-s001.zip › ijms-123090-Supplementary Materials/Supplementary Table S1.xls]

## Sheet: s1
Table S1.Polymorphism SNPs and their association sequence information
RAD_tag_ID	Male parent	Female parent	RAD_sequence
scaffold1271-21762	C	Y	YCYCCYYYCCCYYYCYYCCYCYYYCYCCCYCCYYCYCTCYCYCYYYCYCCYYYCCYYYYCCYCYYYCY
scaffold1271-44272	M	M	MACCACCMMMAMCMMCMAAMMCMMMAACAMMMMMAMMMMMMMMMACACMCMMCAACCCCAAAAMACMM
scaffold1271-146125	C	Y	YTCCYTCYYYTYYYYCTTTYYCYYYCTCTYCYYYTYYYYYYTCTYCTCYYCTTTTCCYYTTYTYCCYY
scaffold1271-152346	Y	T	TTYYTTTTYYYYTYYTYTYTYYTTYTTCTYYCTTTTYTYYYYTYTYYYCYTYYTTCYYYTTYTYTYYY
scaffold288-130469	C	M	CCMMCCMMMCCAMCCCCMMMMMCCMCMMMCMACCAMCCCMMC-CMMMCCAMCCMCCAMCMCMMMMCMC
scaffold288-245804	W	T	WTWWTTTTWTWWWWWWTWTWWTWWTTTWWTWTWTTTWWTWWWTWTTWWTTTTTTTATWWATTTWWWTW
scaffold288-287975	C	Y	YCTTYCYTTCYTTYYYCTYTTYYYYCYTTCTYYCYYYTCTTYTYYTTYYYYCCYCYYTTTCYYTTYYT
scaffold288-470969	C	Y	CCTYCCTYYCCCCCCCCYYYYYCCYCYYYCYYCCYYCCCYYCTCYYYCYYYCCYCCYYCTCYYYYCYC
scaffold288-473722	C	M	CCMMCCMMMCCMMCCCCMMMMMCCMCMMMCMMCCMMCCCMMCACMMMCMMMCCMCCMMCMCMMMMCMC
scaffold288-473812	G	R	GGRRGGRRRGGRRGGGGRRRRRGGRGRRRGRRGGRRGGGRRGAGRRRGRRAGGRGGGRGRGRRRRGRG
scaffold288-501978	C	Y	CCYCYCYTYCCCYCCCCYTYYYCCYCYYYCYYCCYYCCCTYCCCYYYCYYYCCTCCYYCYCYYYYCYC
scaffold411-11075	W	A	AAAAAWAAWWAWWWAWWAWWAAAAWAWWAAWWWAAWATWWWWAAWWWWWAWWWAAWWWAWAAWAWWAA
scaffold411-11094	Y	C	CCCCCYCCYYCYYYCYYCYYCCCCYCYYCCYYYCCYCTYYYYCCYYYYYCYYYCCYYYCYCCYCYYCC
scaffold411-151390	C	Y	YTYYYCYYCCTYCYYYCTCCYYYYCTCYCYYCCCYYTCCYYCYTCCCYYTCYCYYCCYTYYTYTCCYT
scaffold411-225830	C	Y	YYYTYTYYTYCYTYTTYCTYYYYYTTTCYYYYTYYYYYTCYTTYYTTYCCTYTTYTTTCYYYYYTT-C
scaffold411-241443	R	G	GGGGGRGGRRGRRRGRRGRRGGGGRGRRGGRRRGGRGRRRRRGGRRRRRGRRRGGRRRGRGGRGRRGG
scaffold411-241469	Y	T	TTTTTYTTYYTYYYTYYTYYTTTTYTYYTTYYYTTYTYYYYYTTYYYYYTYYYTTYYYTYTTYTYYTT
scaffold411-241563	Y	T	TTTTTYTTYYTYYYTYYTYYTTTTYTCYTTYYYTTYTYYYYYTTYYYYYTYYYTTYYYTYTTYTYYTT
scaffold411-353066	S	G	GGGGGGGGSSGSSSGSSGSSGGGGSGSSGGSSSGGSGSSSCSGGSSSSSGSSCGGC-SGSGGSGSSGG
scaffold411-356249	T	Y	YTYYYCYYCCT-CYYYCTCCYYYYCCCYYYYCCYYYTCCYYCYTCCCYYTCYCYYCCYTYYTYTCCYT
scaffold411-356259	G	R	RGRRRARRAAG-ARRRAGAARRRRAAARRARAARRRGAARRAGGAAARRGARARRAARGRRGRGAARG
scaffold411-360824	Y	C	CCCCCYCCYYCYYYCYYCYYCCCCYCYYCCYYYCCYCYYYYYCCYYYYYCYYYCCYYYCYCCYCYYCC
scaffold411-420176	M	C	CCCCCMCCMMCMCMCMMCMMCCCCMCMMCCMMMCCMCMMMMMCCMMMMMCMMMCCMMMCMCCMCMCCC
scaffold411-458742	M	M	CMCCAMCCMMMAMACACMMMCCCCMCMACCAMMCCAMMMAAMAMMMMAAMMAMCCMMACACMAMMMCM
scaffold411-508920	C	Y	YTYYYCYYCCTYCYYYCTCCYYYYCYCYYYYCCYYYTCCYYCCTCCCYYTCYCYYCCYTYYTYTCCYT
scaffold411-572210	M	C	CCCCAMCCMMCMAMCMMCAMCCCCMCAMCCMMMCMACMAMMCACMMMMMCMMMCCMMMCMCCM--CCC
scaffold411-572385	R	G	GGGGGRGGRRGRRRGRRGRRGGGGRGRRGGRRRGGRGRRRRRGGRRRRRGRRRGGGRRGRGGRGRRGG
scaffold411-654453	A	R	RGRRAARGAAGRARRRAGAARRRRRRARRRRAARRRGAARRARGAAARRGARARRAARGRRGRGAARG
scaffold411-674942	R	G	GGGGGRGGARGRGRGRRGRRGGGGRGRGGGRRRGGRGARRRRGGRRRRRGRRRGGGRAGRGGRGRRGG
scaffold411-675039	Y	C	CCCCCYCCTYCYYYCYYCYYCCCCYCYCCCYYYCCYCTYYYYCCYYYYYCYYYCCCYCCYCCYCYYCC
scaffold411-943260	W	A	AAAAAWAAWWAAWWAWWAWWAAAAWAWAAAWWWAAWAWWTWWAAWWWWWATWWAAWWWAAAAWAWWAA
scaffold411-949801	G	R	ARAAARAARRRGRGAGRRRRAAAAGARGAAGRRAAGRRRGGRRRRRRGGRRGRAAARGRGARGRRRAR
scaffold411-975459	M	A	AAAAAMAAMMAMMMAMMAMMAAAAMAMMAAMMMAAMAMMMMMAAMMMMMAMMMAAMMMAMAAMAMMAA
scaffold411-1010231	Y	T	TTTTCYTTYYTYYYTYYTYYTTTTYTYYTTYYYTTYTYYYYYCTYYYYYTYYYTTYYYTYTTYTYYTT
scaffold411-1033968	Y	C	CCCCCYCCYYCYYYCYYCYYCCCCYCYTCCYYYCCYCYYYYYCCYYYYYCYYYCCYYYCYCCYCYYCC
scaffold411-1149852	T	Y	YTYYCYYYYYTTYTYTYTTYYYYYTYYTYYTYYYYTTCYTTTCTYYTTTTYTYYYYYTTTYTTTYTYT
scaffold411-1169767	Y	C	CCCCCYCCYTCYYYCYYCYYCCCCYCYYCCYYYCCYCYYYYYCCYYYYYCYYYCCYCYCYCCYCYYCC
scaffold411-1183197	T	Y	YTYYCYYYYYTTYTYTYTYCYYYYTYYTYTTYYYYTTYYTTCCTYYYTTTYTYYYYYTTTYTTTTYYT
scaffold411-1183202	R	G	GGGGGRGGRRGRRGGRRGRGGGGGRGRRGGRRRGGRGRRRRGGGRRRGRGRRRGGRRRGGGGRGRRGG
scaffold411-1239996	R	G	GGGGGRGGRRGRRRGRRGRRGGGGRGRRGGRRRGGRGRRRRRGGGRRRRGRRRGGRRRGRGGRGRRGG
scaffold411-1240043	Y	C	CCCCCYCCYYCYYYCYYCYYCCCCYCYYCCYYYCCYCYYYYYCCCYYYYCYYYCCYYYCYCCYCYYCC
scaffold411-1240091	W	T	TTTTTWTTWWTWWWTWWTWWTTTTWTWWTTWWWTTWTWWWWWTTTWWWWTWWWTTWWWTWTTWTWWTT
scaffold411-1273596	T	W	WTWWTWWWWWTTWTWTWTWWWWWTTAWTWWTWAWWTTWWTTWWTWWATTTWTWWWWATTTWTTTTWWT
scaffold411-1273653	G	K	KGKKGKKKKKGGKGKGKGKKKKKGGTKGKKGKTKKGGKKGGKKGKKTGGGKGKKKKTGGGKGGGGKKG
scaffold411-1399963	G	R	RGRRGGRRRRGGRGRGRGRRRRRRGRRGRAGRRRRGGRRGGRGGRARGGGRGRRRRGGGGRGGGRRRG
scaffold411-1405290	Y	T	TTTTTYTTYYTYYYTYYTYYTTTTYTTYTTYYYTTYTYYYYTTTYYYYYTYYYTTYYCTYTTYTYYTT
scaffold411-1405340	Y	T	TTTTYYTTYYTYYYTYYTYYTTTTY-TYTTYYYTTYTYYYYTYTYYYYYTYYYTTYYCTYTTYTYYTT
scaffold411-1538134	M	A	AAAAAMAAMMAMAMAMMAMMAAAAMAMMAAMMMAAMAMMMMMAAMMMMMAMAMAAMMMAMAAMAAMAA
scaffold411-1601415	T	Y	TYTTTTYYTTTTTYTYTTYTTYTYTYTTTYYYYTTTTTTYTTYYYYTTTYYTYYYYTYYYYYYTTTYY
scaffold411-1619430	Y	C	CCCCCYCCYYCYYYCYYCYYCCCCYCYCCCYYYCCYCTYYYYCCYYYYYCTYYCCYYYCYCCYCYYCC
scaffold411-1619608	Y	C	CCCCCYCCYYCYYYCYYCYYCCCCYCYYCCYYYCCYCTYYYYCCYYYYYCTYYCCYYYCYCCYCYYCC
scaffold411-1637187	C	S	CSCCGSCCSSSGSGCGSSSSCCCCGCSGCCGSSCCGSSSGGSGSSSSGGSSGSCCSSGS-CSGSSSCS
scaffold2155-32256	T	K	GTGKKKKTGGGGKGGKKGGGGGKKGKTKGKGGKKKKKKKTGGKTTKGGGGKKTKGKGGGGKKKKKKKG
scaffold2155-51531	G	K	GKGGKGGKKGKKKKGKKGGKKKGGGGKGKGKKGGGKKGKKKKKKGKKKGKKKKKGGGKGKGKGGGKGG
scaffold1745-26314	Y	T	YTYTTYYYYYYTTTYTYYYYYYTYTYTYYTYTTYTTTTYYYY-YTTTTYYYYTYTTCTC-YYTTYTTY
scaffold1745-26437	Y	C	YCYCCYYCYYYCCCYCYYYYYYCYCYCCYCYCCYCCCCYYCCCYCCCCYYCYCYCCYCYCYYCCYCCY
scaffold2538-5168	K	K	KKTK-TKGTGTTKGGKGKTGGKKGTGTGTKGKTKKGTKTTKK-GKKTTT-GKKKKGGKTGTGKKKKKT
scaffold1482-38823	T	Y	TYTTTYTTTYYYTTYYYTYYTYTTTCYCYYTYTYTYTTYYTYTTYTYTYTYYTTTYYYTCYYYYCYTT
scaffold1482-38998	Y	T	CYYTCYYYYTYTYTYTYYYYYTTYTTYYYTYTTYYYTTYTYYTTYYYTYTYTTYTYTTTTTYYTTYTY
scaffold1482-59042	G	R	RGARGGGRGRRGRARGRGGRGRGGRGRGRRGRRGGGRGRRGGGRRRGGGGGRRGARARARRGRARRRR
scaffold588-37424	C	Y	YCCCCCYYYCY-YCCYCCYYYYCYCCYYYCYYYYCCYCYYCCCYCYCYYCCYYCCCYCYYYYYCYCTY
scaffold197-41751	Y	Y	CCYYYYYCYYYTTYYYCCCYTTTCCYYYYTCTYTYYYCYYYYYTCYCYTYTTTTYTTTCCTCYTYCTC
scaffold197-104270	A	W	AAWAWWTAAWWAWAWAAAAWWWWAAAWWWWAWAWAWWAAAAWWWAWAWWAWWWWAAWWAAWAWAAAWA
scaffold197-104275	G	K	GGKGKKTGGKKGKGKGGGGKKKKGGGKKKKGKGKGKKGGGGKKKGKGKKGKKKKGGKKGGKGKGGGKG
scaffold197-241288	Y	T	YYTTTYTYYTYTYYTTYYYYTTYYTYYYYYYTTTTTTYYTTYTYTTYYTTTYYTYTYYTTTYYTYYYY
scaffold197-287224	C	M	CCMCCMMCMCMMMCMCCCCMMMMCCCMMMMCMCCCCACCCCMCMCMCMMCMMMMCMMMMCMCMMCCMC
scaffold197-349823	G	R	GRGGGGGGGGRRGRGRRGRRGRRGRRGRRRGRRRRRGGGGGGRGGRGRRRGRRRGRGGGGRGGRGRGG
scaffold197-460784	G	R	AARRRRRARARGRRRRAAARGGGAARRRRGAGRGRRRARRRRRGARAGGRGGGGRGGGRAGARGRAGA
scaffold197-460918	C	Y	TTYYYYYTYYYCYYYYTTTYCCCTTYYYYCTCYCYYYTYYYYYCTYTCCYCCCCYCCCYTCTYCTTCT
scaffold197-516077	G	R	GGRGRRRGRRRRRGRGGGGRRRRGGGRRRRGRGRGGRGGGGRRRGRGRRGRRRRGRARAGRGRRGGRG
scaffold197-523187	R	A	AAARGAAAAAARARARAAAARRRAARAAARARRRRAAARRRAGRAAARRRRRRRRARRAARAARRARA
scaffold197-571359	T	Y	TTYTTYYTYYYTTTYTTTTYYYYTTTYYYYTYTYTYYTTTTYTYTYTYYTYYYYTYYYYTYTYYTTYT
scaffold197-692310	Y	T	YYYTTYYYYYYTYTYTYYYYTTTYYTYYYTYTTTTYYYTTTYTTTYYTTTTTTTTTTTYYTYYTTYTY
scaffold197-725296	S	G	GGGSSGGGGGGSGSGSGGGGSSSGGSGGGSGSSSSGGGSSSGSSGGGSSSSSSSSCCSGGSGGSSGSG
scaffold197-778325	R	G	RRRGGGRGRRGRRRGRGRRRRGRRRRRGGRGGGGGRRGGGRGGRRGRGGRRGGRRRRGGGGGGGRGRG
scaffold197-796045	R	A	RRRAGRRRRRRARARARRRRAAARRARRRARAAAARRRAAARGARRRAAAAAAAAAAARAARRAARAR
scaffold161-23184	R	G	RRRRGRGGRRGRRRGRRGGRRGRGGRGRGGGRGRRGGRRGRGGGRGGGRRRRGGGGGGRGRGGRGRGR
scaffold161-23263	T	Y	YYTTTTYCTTYTTYYTTYCTTCTYYYYTYCYYCTTYYTTYTYYYYCYYTYYYCCYYYYTCYCCTYTYY
scaffold161-23294	R	G	RRRRGRGGRRGRRRGRRGGRRGRGGRGRGGGRGRRGGRRGRGGGRGGGRRRRGGGGGGRGRGGRGRGR
scaffold161-178591	M	C	MCMMMMCCMMCMMMCMMCCMMCMCCCCMCCCMCMMCCMMCMCMCMCCCMCMMCCCCCCMCMCCMCMCM
scaffold161-185080	R	G	GGGGGGRRGGRGGGRGGRRGGRGRRGRGRRRGRGGRRGGRGRGRGRRRGGGGRRRGRRGGGRRGRGRG
scaffold161-256123	T	W	WAWWWWTWWATAWATWTTWAWWWTTATWTWTAWWWTTWWTWTWTAWTTWAAAWWTTTTWAAWWWTWTA
scaffold285-20150	T	Y	YYTYTTTYYTTTYTYTTTYTTYYYYTTYYYTTTYTTTYYTYTTYYTYTYYTTYYTYTTTTTYYYYTYY
scaffold285-20158	C	S	SSCSCCCSSCCCSCSCCCSCCSSSSCCSSSCCCSCCCSSCSCCSSCSCSSCCSSCSCCCCCSSSSCSS
scaffold285-200772	T	Y	YCTYTYYYYYTTYYTYYTYYTTTTYYYTYTTTTTYTTYTTTYTYYTTYTYTYTTYYTTCYYYYYTYTT
scaffold285-200797	A	R	RGARARRRRRAARRARRARRAAAARRRARAAAAARAARAAARARRAARARARAARRAAGRRRRRARAA
scaffold285-200819	C	Y	YTCYCYYYYYCCYYCYYCYYCCCCYYYCYCCCCCYCCYCCCYCYYCCYCYCYCCYYCCTYYYYYCYCC
scaffold285-200922	A	M	MMACMMCMMMAACCACCAMMAAMAMMCAMAAAAMCAAMMAMMAMCAACMMMCAAMMAMCMMCMMAMMM
scaffold285-362151	R	A	RAAAGRARRRRRAARAAARRRRARRRAGRRRRRAARRAAAARGRRRRAARAARARRRAAARARAARAA
scaffold324-20289	R	A	RAARGRRAARRARARARAAAAAAARRAARAARRRRARAARRRGARRARRAARAARARAGARRAARAAR
scaffold324-70047	M	C	CMMCACCMMCCCCMCMCMMMMMMMCCMMCMMCCCCMCMMCCCMMCCMCCMMCMMCMCMCMCCMMCMMC
scaffold324-277091	A	W	WWAWWWWWWAWAAWWWWWWWWAAWAAWTATTAWAWAATWTTWAWAAWAWWAWAAWTWWATWAWAWAAW
scaffold324-342400	T	W	WWWWWTTTTTWWTWTWWWWTTTTTWTWWTTWWWWWTTTTWTTWWWTWWWTTWWWWTTTTWWWWTWTTT
scaffold324-427770	G	R	RRGRGRGRRRGRRRRGGGGRRRRRGGGGGRRGRRGGRRRRGGGGRRRRGGRRRGRRRGGGRRRGGGGG
scaffold324-559761	G	S	SSGGGSGSGGGGGSSSSSSSSGGSGSSGGSSGSGSGGSSSSSGSGGSGGSGSGGSGSCGGSGGGSGGS
scaffold324-1162058	A	W	WWWWAWWWAAWAAWWAWWAWWAAWATAWATWAWAWWAWWAWWAWAAWAWWAWAATWWWAAWAWAWAAW
scaffold324-1162119	C	Y	YYYYCYYYCCYCCYYCYYCYYCCYCTCYCTYCYCYYCYYCYYCYCCYCYYCYCCTYYYCCYCYCYCCY
scaffold324-1195189	G	R	RRRRGRRRRGR-GRRRARRRRGGRGRRGGRRGGGGRGGRAGGARGGRGGRGGGGRRRGGRRGRGAGGR
scaffold324-1195195	T	Y	YYYYTYYYYTY-TYYYCYYYYTTYTYYTTYYTTTTYTTYCTTCYTTYTTYTTTTYYYTTYYTYTCTTY
scaffold324-1356710	Y	C	YCCYCYYCCYYYYCYCYCCCCCCCYYCYYCCYYYYCYCCYYYCCYYCYYCCYCCYCYCYCYYCCYCCY
scaffold324-1356732	R	G	RGGRGRRGGRRRRGRGRGGGGGGGRRGRRGGRRRRGRGGRRRGGRRGRRGGRGGRGRGRGRRGGRGGR
scaffold324-1356746	R	A	RAARARRAARRRRARARAAAAAAARRARRAARRRRARAARRRRARRARRAARAARARARARRAARAAR
scaffold324-1356773	Y	C	YCCYCYYCCYYYYCYCYCCCCCCCYYCYYCCYYYYCYCCYYYCCYYCYYCCYCCYCYCYCYYCCYCCY
scaffold324-1470063	K	K	TKGTKKGKKGTGKKTKTKKKKGKKK-GTGKKGTKTTKKKTTTGKGKKGTGGTKG-TTKTTTKKGKGGK
scaffold324-1517373	A	R	GRRGRGGRRRGGRRGRGRRRRAARRGRGRRRRGRGRRRRGGGRRRRRRGRAGAAGRGRARGRRAGAAG
scaffold324-1517380	T	Y	CYYCYCCYYYCCYYCYCYYYYTTYYCYCYYYYCYCYYYYCCCYYYYYYCYTCTTCYCYTYCYYTCTTC
scaffold324-1530108	T	Y	TTYTYTTYYYTYYYTYTYYYYCCYYTYTYTYYTYTYYYYTTTYYYYYYTTCTCCTYTYY-TYYCTCCT
scaffold324-1531334	T	W	TWWTTTTWWWTWWWTWTWWWWAAWWTWTWWWWTWTWWWWTTTWWWWTWTWATAATWTWWWTWWATAAT
scaffold324-1621098	C	S	SSGSCSSSSCSCCGSSSSCSSCCSCGSGCSS-SCSSCSSSSSCSCCSCSCCSCCGGSGCGSCSCCCCS
scaffold324-1927321	G	S	GSSGSGGSSSGSSSGSGSSSSCCSSGSGSSGSGSGGSSSGGGSSSSSSGSCGCCGSGSSSGSGCGCCG
scaffold324-1947374	C	S	GSSGSGGSSSGSCSGSGSSSSCCSSGSGSGSSGSGSSGSGGGSGSSCSGSCGCCGSGGSCGSSCGCCG
scaffold324-1954890	A	R	ARAARAARRRARRAARARGRRGGRRARARRRRARARGRRAAARRRRRRARGAGGARARRRARRGAGGA
scaffold324-1974525	T	Y	TYYTYTTYYYTYTYTYTYYYYCCYYTYTYYCTTYTYYCYTTTYYYYYYTYCTCCTYTYYYTYYCTCCT
scaffold324-1974665	C	M	AMMAMAAMMMAMMMAMAMMMMCCMMAMAMMMAAMAMMMMAAAMMMMAMAMCACCAMAMMMAMMCACCA
scaffold324-1974689	G	R	ARRARAARRRARRRARARRRRGGRRARARRRAARARRARAAARRRRARARGAGGARARRRARRGAGGA
scaffold324-1985765	G	R	GRRGRGGRRRGRRRGRGRRRRAARRGRGRRRRGRGRRRRGGGRRRRRRGRAGAAGRGRARGRAAGAAG
scaffold324-1985787	C	Y	CYYCYCCYYYCYYYCYCYYYYTTYYCYCYYYYCYCYYYYCCCYYYYYYCYTCTTCYCYTYCYTTCTTC
scaffold324-1985813	C	Y	CYYCYCCYYYCYYYCYCYYYYTTYYCYCYYYYCYCYYYYCCCYYYYYYCYTCTTCYCYTYCYTTCTTC
scaffold324-1997804	A	R	GRRGAGGRRRGRRRGRGRRRRAAARGRGRRRRGRGRRGRGGGARRRRRGRAGAAGGGRRRGRRAGAAG
scaffold324-2142207	R	A	ARRAAAARRAAAARARARRRRRRRAARAARRAAAARARRAAAARAARAARRARGARARARAARRARRA
scaffold324-2345195	S	G	SGGSSSSGGSSSSGSGSGGGGGGGSSGSSGGGSSSGSGGSSSSGSSGSSGGSGGSGSGSGSSGGSGGS
scaffold324-2429873	R	A	RAARARAAARRRRARARAAAAAAARRARRAAARRRARAARRRAARRARRAARAARARARARRAARAAR
scaffold1957-6133	C	Y	YYCCYYYCYYCYTCYYCYCYYCCCCYCYCYYYYCCCC-YCYYYCYYYYTCYCCYYYCCCYYYCCCYCC
scaffold1957-6134	A	R	RRAARRRARRARGARRARARRAAAARARARRRRAAAA-RARRRARRRRGARAARRRAAARRRAAARAA
scaffold505-12603	C	Y	YTCCCCCCYYYCYYYCCYCYYCCCYCYYYYYYCCYCYCYCYYCYCYYCYYCCCCYCCCCYCCYYCCYC
scaffold505-51554	Y	C	CCCCYYYYCCYCYYCCTCYYCCYYCCYCYYCCYCYYCYCYYYCYYCYYCCYYYCYCCCCYYCTYYCCY
scaffold505-51557	R	A	AAAARRRRAARARRAAGARRAARRAARARAAARARRARARRRARRARRAARRRARAAAARRAGRRAAR
scaffold505-62818	M	A	AAAAMMMCAAMAMMAAMAMMAAMMAAMAMAAAMAMMAMAAMMAMMAMMAAMMMAMAAMMMMAMMMAAM
scaffold505-75766	T	K	TTKKTKKKTTTKTTTKKTKTTKKKTKTTTTTTKKTKTKTKTTTTKTTKTTKKTKTKKKKTKKTTKKTK
scaffold505-75825	Y	C	CCCCYYYYCCYCYYCCYCYYCCYYCCYCYYCCYCYYCYCYYYCYYCYYCCYYYCYCCYYCYCYCYCCY
scaffold505-143491	C	Y	YYCCCCCCYYYCYYYCCYCYYCCCYCYYYYYYCCYCTCYCYCCYCTYCYYCCYCYCCCCYCCYYCCYC
scaffold505-145473	T	Y	YYTTTTTTYYYTYYYTTYTYYTTTYTYYYYYYTTYTYTYTYYTYTYYTYYTTYTYTTTTYTTYYTTYT
scaffold505-155444	A	R	RRAAAAAARRRARRRAARARRAAARARRRRRRAARARARARGARARRARRAARAGAAAARAARRAARA
scaffold505-234092	R	A	AAAAGRRRAARAARAARARRAARRAARARRAARARRARARRRGRRAGRAARRRARAARRGRARGRAAA
scaffold505-244629	G	R	GGRRGRRRGGGRGGGRRGRGGRRRGRGGGGGGRRGRGRGRGGGGRGGRGGRRGRGRRRRGRRGGRRGR
scaffold505-284373	T	W	WWAATWWWWWTATTWAWWATWAWAWATWTTWWWATWTWWWTTWTWWTWWWWWTATAAWWTWATTWAWT
scaffold505-373506	T	Y	YYTTYTTTYCYTYYYTTYTYYTTTYTYYYYYYTTYTYTYTYYTYTYCTYYTTYTYTTTTYTTYYTTYT
scaffold505-374419	T	Y	YYTTYTTTYYYTYYYTTYTYYTTTYTYYYYYYTTYTYTYTYYTYTYYTYYTTYTYTTTTTTTYYTTYT
scaffold505-374450	W	W	WWTTWWWAWWATAAWTWWWAWTWWWTAWAAWWWTAWWWWWAATAWWAWWWWWATATTWWAWTAAWTWT
scaffold505-380485	G	S	SSGGSGGGSSSGSSSGGSGSSGGGSGSGSGSSGGSGSCSGSSSSGSGGSSGGSGCGGGGSGGSSGGSG
scaffold505-445883	A	R	RRAARAAARRRARRRAARARRAAARARRRRRRAARARARARRRRARRARRAARAGAAAARAARRAARA
scaffold505-470014	A	W	WWAAWAAAWWWAWWAAAWAWWAAAWAWWWWWWAAWAWAWAWWTWAWWAWWAAAA-AAAAWAAWWAAWA
scaffold505-470015	G	R	RRGGGGGGRRRGRRGGGRGRRGGGRGRRRRRRGGRGRGRGRRGRGRRGRRGGGG-GGGGRGGRRGGRG
scaffold505-526972	G	R	RRGGRGGGRRRGRRRGGRGRRGGGRGRRRRRRGGRGRGRGRRGRGRRGRRGGRGRGGGGRGGRRGGRG
scaffold505-566440	C	Y	YYCCCCCCYYYCYYYCCYCYYCCCYCYYYYYTCCYCYCYCYYCYCYYCYYCCYCYCCCCYCCYYCCYC
scaffold505-597889	T	K	KKTTTTTTKKKTKKKTTKTKKTTTKTKKKKKKTTKTKTKTKKTGTKKTKKTTGTGTTTTKTTKKTTKT
scaffold505-693648	C	S	SSCCCCCCSSSCSSSCCSCSSCCCSCSSSSSSCCSCSCSCSSCSCSSCSSCCSCSCCCCSCCSSCCSC
scaffold505-698960	A	R	AARRRRRRAAARAAARRARAARRRARAAAAAARRARARAGAAGARAARAARRARARRRRARRAARRAG
scaffold505-699009	A	R	RRAAAAAARRRARRRAARARRAAARARRRRRRAARARARARRARARRARRAARARAAAARAARRAAGA
scaffold505-699039	G	S	SSGGGGGGSSSGSSSGGSGSSGGGSGSSSSSSGGSGSGSGSSGSGSSGSSGGSGSGGGGSGGSSGGSG
scaffold505-722004	C	Y	YTCCCCCCYYYCYYYCCYCYYCCCYCYYYYYYCCYCYCYCYYCYCYYCYYCCYCYCCCCYCCYYCCYC
scaffold505-722113	G	R	RAGGGGGGRRRGRRRGGRGRRGGGRGRARRRRGGRGRGRGRRGRGRRGRRGGRGRGGGGRGGRRGGGG
scaffold505-762108	T	K	KKTTTTTTKKKTKKKTTKTKKTTTKTKKKKKKTTKTKTKTKKTKTKKTKKTTKTKTTTTGTTKKTTKT
scaffold505-762204	T	Y	TTYYTYYYTTTYTTTYYTYTTYYYTYTTTTTTYYTYTYTYTTTTYTTYTTYYTCTYYYYTYYTTYYTY
scaffold505-777034	G	R	RRGGGGGGRRRGRRRGGRGRRGGGRGRRRRRRGGRGRGRGRRGRGRRGRRGGRGRGGGGRGGRRGGRG
scaffold505-777109	G	R	RRGGGGGGRRRGRRRGGRGRRGGGRGRRRRRRGGRGRGRGRRGRGRRGRRGGRGRGGGGRGGRRGGRG
scaffold505-884169	C	Y	YYYYTYYTTTYYTYYYTYTYTTYYTYTTTTYTYYYYTYTYTYYTYTTTYTTTTTTYTTTTYYTYYYYY
scaffold505-941050	A	R	RRAAGAAARRRAARRAARARRAAAGARRRRRRAARARARARRARARRARRAARARAAAARAAGRRARA
scaffold505-952442	C	S	SSCCCCCCSSSCSSSCCSCSSCCCSCSSSSSSCCSCSCSCSSCSCSSCSSCCSCSCCCCSCCSSCCSC
scaffold505-952523	C	Y	YYCCCCCCYYYCYYYCCYCYYCCCYCYYYYYYCCYCYCYCYYCCCYYCYYCCYCYCCCCYCCYYCCYC
scaffold505-952541	T	W	WWTTATTTWWWTWWWTTWTWWTTTWTWWWWWWTTWTWTWTWWWTTWWTWWTTWTWTTTTWTTWWTTWT
scaffold505-986422	C	M	MMCCCCCCMMMCMMMCCMCMMCCCMCMMMMMMCCMCMCMCMMCACMMCMACCMCMCCCCACCMMCCMC
scaffold505-986597	G	K	KKGGGGGGKKKGKKKGGKGKKGGGKGKKKKKKGGKGKGKGKKGTGKKGKTGGKGKGGGGTGGKKGGKG
scaffold505-991196	C	Y	YYCCCCCCTYYCYYYCCYCYYCCCYCYYYYYYCCYCYCYCYYCYCYYCYYCCYCYCCCCYCCYYCCCC
scaffold505-1005930	C	Y	YYCCYCCCYYYCYYYCCYCYYCCCYCYYYYYYCCYCYCYCYCYYCYYCYYCCYCYCCCCTCCYYCCYC
scaffold505-1024578	C	Y	YYCCYCCCYYYCYCYCCYCYYCCCYCYYYYYYCCYCYCYCYYTYCTYCYYCCYCYCCCCYCCTYCCYC
scaffold505-1024840	G	R	RRGGRGGGRRRGRRRGGRGRRGGGRGRRRRRRGGRGRGRGRRARGRRGRRGGRGRGGGGRGGRRGGRG
scaffold505-1073857	G	R	RRGGRGGGRRRGRRRGGRGRRGGGRGRRRRRRGGRGRGRGRRRRGRRGRRGGRGRGGGGGGGRRGGRG
scaffold505-1074003	C	Y	YYCCCCCCYYYCYYYCCYCYYCCCYCYYYYYYCCYCYCYCYYCYCYYCYYCCYCYCCCCYCCYYCCYC
scaffold505-1122134	T	Y	YYTTYTTTYYYTYYYTTYTYYTTTYTYYYYYYTTYTYTYTYYCYTYYTYYTTYTYTTTTCTTYYTTYT
scaffold505-1153661	C	Y	YYCCYCCCYYYCYYYCCYCYYCCCYCYYYYYYCCYCYCYCYYTYCYYCYYCCYCTCCCCTCCYYCCYC
scaffold505-1153683	A	R	RRAARAAARRRARRRAARARRAAARARRRRRRAARARARARRGRARRARRAARAGAAAAGAARRAARA
scaffold505-1368512	T	K	KKTTTTTTKKGTKKKTTKTKKTTTKTKKKKKKTTKTKTKTKKTKTKKTKKTTKTKTTTTTTTKKTTKT
scaffold505-1394775	T	Y	YYTTTTTTYYYTYYYTTYTYYTTTYTYYYYYYTTYTCTYTYYTYTYYTYYTTYTTTTTTYTTYYTTYT
scaffold505-1408382	T	Y	YYTTTTTTYYYTYYYTTYTYYTTTCTYYYYYYTTYTYTYTYYTYTYYTYYTTYTYTTTTYTTYYTTYT
scaffold505-1408460	T	W	TTWWTWWWTTTWTTTWWTWTTWWWTWTTTTTTWWTWTWTWTTTTWTTWTTWWTWTWTWWTWWTTWWTW
scaffold505-1425852	G	R	RRGGGGGGRRRGRRRGGRGRRGGGRGRRRRRRGGRGRGRGRRGRGRRGRRGGRGAGGGGRGGRRGGRG
scaffold505-1430923	A	R	RRAAAAAARRRAGRRAARARRAAARARRRRGRAARARARARRARARRARRAARARAAAARAARRAARA
scaffold505-1468560	A	R	RRGGRRRGRRAGAARGRRRARGRRRRAAAARGRRARRRRRAAGARGAARRRRAGAGGRGARGAAAGGR
scaffold505-1496672	T	Y	YYTTYTTTYYYTYYYTTYTYYTTTYTYYYYYYTTYTYTYTYYYYTYYTYYTTYTYTTTTYTTYYTTYT
scaffold505-1496690	A	R	RRAARAAARRRARRRAARARRAAARARRRRRRAARARARARRRRARRARRAARARAAAARAARRAARA
scaffold505-1496710	T	Y	YYTTYTTTYYYTYYYTTYTYYTTTYTYYYYYYTTYTYTYTYYYYTYYTYYTTYTYTTTTYTTYYTTYT
scaffold505-1527433	T	W	WWTTWTTTWWWTWWWTTWTWWTTTWTWWWWWWTTWTWTWTWWWWTWWTWWTTWTWTTTTWTTWWTTWT
scaffold505-1527480	A	W	WWAAWAAAWWWAWWWAAWAWWAAAWAWWWWWWAAWAWAWAWWWWAWWAWWAAWAWAAAAWAAWWAAWA
scaffold505-1528363	T	K	KKTTKTTTKKKTKKKTTKTKKTTTKTKKKKKKTTKTKTKTKKKKTKKTKKTTTTKTTTTGTTKKTTKT
scaffold505-1528377	G	R	RRGGRGGGRRRGRRRGGRGRRGGGRGRRRRRRGGRGRGRGRRRRGRRGRRGGGGRGGGGAGGRRGGRG
scaffold505-1528414	T	Y	YYTTYTTTYYYTYYYTTYTYYTTTYTYYYYYYTTYTYTYTYYYYTYYTYYTTTTYTTTTCTTYYTTYT
scaffold505-1564023	C	Y	YYCCCCCCYTY-YYYCCYCYYCCCCCYYCYYYCCYCY-YCYYCYCYYCYYCCYCYCCCCYCCYYCCYC
scaffold779-7514	G	R	RRRRARGRRRRGGRRRRRGGGRRGARARAAARRRGGARRGRRAGRGAGGARRGAGGRARGAGRAGRRR
scaffold779-32218	A	W	WWWWWWAWWWWAAWWWWWAAAWWATWTWTWTWWWAATAWAWWWAWATAATWWATAAWTAATAWTAWWW
scaffold779-92295	G	R	GRGGRRRGRGGGAGGGRRRRRRRRGGGAGAGRGGRRGRRRGRRRRRGRRGRRRGRRRGRRGAGGRGGR
scaffold779-100943	A	R	ARRARRRARAARRAAARRRRRRRRAAARARARAARGAGRRARRRRAARRARRRARRRAAGARRAGAAR
scaffold779-148636	G	R	GRRGRRGGRGGARGGGRRRRRRRRGGGRGRGAGGRRGARRGARRRRGRGGRRRGRRRGGRGRRGRGGR
scaffold779-148674	C	Y	CYYCCYCCYCCTYCCCYYYYYYYYCCCYCYCTCCYYCTYYCTCYYYCYCCYYYCYYYCCYCYYCYCCY
scaffold779-148728	C	S	CCSCSCSCSCSCSSSCSSCSSSSSCGSSSSSCCSSCSCCCCCCSSSSSCSCSCCCCCSCCSCCSSCSC
scaffold779-148745	T	Y	TYYTTYYTYTTCYTTTYYYYYYYYTTTYTYTCTTYTTTYYTCTYYYTYTTYYYTTYYTTYTYYTYTTY
scaffold779-161626	T	W	WWWWWWTWWWWTTWWWWWTTTWWTWWAWAWAWWWTTAWWTWWWTWTATTAWWTATTTATTATWATWWW
scaffold779-161693	G	S	SSSSSSGSSSSGGSSSSSGGGSSGSSCSCSCSSSGGCSSGSSSGSGCGGCSSGCGGGCGGCGSCGSSS
scaffold779-209011	Y	T	YYCYTYYYCCCCYTYYCYTYYCYCYYCCYYYCTYYTTYYTYYTCCYYYYCYYYTTTCCYTCTCYYYCC
scaffold779-232740	R	A	RAARAARRARRRRRRRAARRRAARRAAAAAAARRRRAAARRAARARARRAAAAARRRARRARAARARA
scaffold779-399525	T	K	TKKTTKKTKTTKGTTTKKKKKKKKTTTKTKTKTTKKTKKKTKTKKKTKKTKKGTKKKTGKTKTTKTTK
scaffold779-399703	T	Y	TYYTTYYTYTTYCTTTYYYYYYYYTTTYTYTYTTYYTYYYTYTYYYTYYTYYCTYYTTCYTYTTYTTY
scaffold779-414163	C	Y	CYYCYYCCCCCCYCCCCCYCYCYCCCCCCYCYCCCYCYYYCYYYYYCYCCYYYCTYYCYYCYYCYCCY
scaffold779-415516	T	Y	YYCYYYCYYYYCCYYYYYCCCYYCYYTYTYTYYYCCTYYCYYYCYCTCCTTYCTCCCTCCTCYTCYYY
scaffold779-415583	G	R	GRAGGRRGRGGRAGGGRRRRRRRRGGGRGRGRGGRRGRRGGRGRRRGRRGGRRGRRRGGAGRRGGGGR
scaffold779-415593	A	W	AWTAWWWAWAAWTAAAWWWWWWWWAAAWAWAWAAWWAWWAAWWWWWAWWAAWWAWWWAATAWWAAAAW
scaffold779-425988	R	A	RRRRGRGRRRRGGRRRRRGGGRRGRRARARARRRGGARRGRGGGRGAGGARRGAGGGAGGAGRAGRRG
scaffold779-426016	W	T	WTTWWTWWTWWWWWWWTTWWWTTWWATTTTTTWWWWTTTWWTWWTWTWATTTWTWWWTAWTWTTWWWT
scaffold779-435132	A	R	ARRARRRARAAARAAARRARRRRRAAARARARAARGAARGARRRRRAARARAGARRRAAAARRARAAR
scaffold779-435135	T	Y	TYYTYYYTYTTTYTTTYYTYYYYYTTTYTYTYTTYCTTYCTYYYYYTTYTYTCTYYYTTTTYYTYTTY
scaffold779-435405	T	W	TAWTWWTTWTTWWTTTWWWWWWWWT-TWTWTWTTWWTTWTTWWTWWTWATAWWTTAATWTTWWTWTTW
scaffold779-444714	Y	C	YCCYTCYYCYYYYYYYCCYYYCCYYYCCCCCCTYYYCCCCYCTYCYCYYCCCYCYYYCYTCYCCYYYC
scaffold779-448572	Y	Y	TCCTYCYTCTTYYTTTCCYYYCCYTTYCYCYCTTYYYCCYTCYTCYYYYYCCYYYYYYCYYYCYYTTC
scaffold779-478023	R	A	RRRRARARRRRAARRRRRAAARRARRGRGRGRRRAAGGRARRAARAGAAGRRAGAAAGAAGARGARRR
scaffold779-478041	G	R	RRRRARARRRRAARRRRRAAARRARGGRGRGRRRAAGGRARRAARAGAAGRRAGAAAGAAGARGARRR
scaffold779-522508	T	Y	TTYYYYTTTTTTYTTYYYTYYTYTTYTTTTYTTYTYTYTYTYYYYYTTTYYYYTTYTTTYYTTTYYTY
scaffold779-567747	C	Y	CCYCYYYCYCCYYCCCYYYCCYYYCCCYCCCYCCYYCCCCCYCYYYCYYCCYCCYYCCCYCYYCYCCY
scaffold779-591737	C	Y	CYYCYYYCYCCYTCCCYYYCYYYYCCCYCYCYCCYYCCYCCCYYYYCYYCCYTCYYCCCTCYYCYCCY
scaffold779-591808	G	R	GRRGARRGRGGRAGGGRRRGRRRRGGGRGRGRGGRRGGRGGGARRRGRRGGRAGRRAGGAGRRGRGGR
scaffold484-6402	C	Y	YCTYTYCYYCTTYCYCCTYYTYYYYYYTTYYYTYCTTYCTCTTYTYTCYYCYTTYYYYYYTCYYYYCY
scaffold484-6403	A	R	RAGRGRARRAGGRARAAGRRGRRRRRRGGRRRGRAGGRAGAGGRGRGARRARGGRRRRRRGARRRRAR
scaffold484-136987	T	Y	YCTCCYCYYYTTCCYCCTYYTYYYYYYTTYYYTYCTTCCTCTCTTTTCYYCYTTYYYYYYTCYYYYCY
scaffold484-158770	M	M	MCAMCMCMMMAAMCMCCAMMAMMMMMMAAMMMAMCAAMCACACMAAACMMCMAAMAMMMMACMMAACM
scaffold484-199081	R	A	RGARAAGARRAARGRGGARRARRRRRRAARRRAGGAARGAGAARARAGRRGRAARRGRRRAGRRRRGR
scaffold484-210125	T	Y	YTCYCYTYYYCCCTYTTCYYCYYYCYYCCYYYCYTCCYTCTCYYCYCTYYTYCCYYYTCTCTYYYTTT
scaffold484-362466	R	A	RAAAARARRRRAAARAARRRRRARGAAARRRGRAARRRAAARARRRRAAAAAGRRRGAARRARRARAA
scaffold484-459530	T	K	KGTKKKGKKKTTKGKGGTKKTKKKKKKTTKKKTKGTTKGTGTGKTKTGKKGKTTKKGKKKTGKKKKGK
scaffold484-461570	C	Y	YTCYCYTYYYCCYTYTTCYYCYYYYYYCCYYYCYTCCYTCTCCTCYCTYYTYCCYYYYYYCTYYYYTY
scaffold484-505002	R	R	RGARGRGRRRAARGRGGARRARRRRRRAARRRARGAAGGAGAGRARAGRRGRAARRRRRRAGRRRRGR
scaffold484-513675	A	R	RAGRARARARGGRARAAGRRGRRRRARGGRRGGRAGGRAGAGRRGRGARRARGGRRRGRRGARRARAR
scaffold484-554176	R	A	RRAAAAARRRARAAAARARRARAAARAAAARRARRAAARARRARARARRRAAARRRAARRARRARARR
scaffold484-588781	A	R	RGAAGRGARRAARGRGGARRARRRRRRAAARRARGAAAGAGAGRARAGRRGRAARRRRRRAGRRRAGR
scaffold484-588798	A	R	RAGGARAGRRGGRARAAGRRGRRRRRRGGGRRGRAGGAAGAGARGRGARRARGGRARRRRGARRRGAR
scaffold484-599655	G	R	RAGRARARRRGGRARAAGRRGRRRRRRGGRRRGRAGGRAGAGRRGRGAGRARGGRRARRAGAGRRRAR
scaffold484-643127	A	W	WTAWTWTWWWAAWTWTTAWWAWWWWWWAAWWWAWTAATTATATWAWATWWTWAAWWATTWATWWWWTW
scaffold484-667903	Y	Y	YCTYCYCYYYTTCCYCCTYYTYYYYTYTTYYYTYCTTYCTCTCYTYTCYYCYTTYYCYCYTCYYYYCY
scaffold484-667923	R	R	RAGRRRARRRGGAARAAGRRGRRRRGRGGRRRGRAGGRAGAGRRGRGARRARGGRRARARGARRRRAR
scaffold484-670955	A	R	RGARRRGRRRAAAGRGGARRARRRRRRAARRRARGAARGAGARRARAGRRGRAARAARRRAGRRRRGR
scaffold484-716234	C	Y	YCTYYYCYYYTTYCYCCTYYTYYYYTYTTYYTTYCTTCCTCTYYTYTCYYCYTTYCCYCYTCCYYYCY
scaffold484-735288	G	K	KTGKTKTKTKGGKTKTTGKKGKKTKTKGGKKKGKTGGKTGTGGKGKGTKGTKGGKKTKGKGTKKKKTK
scaffold484-735290	G	K	KGTKGKGKGKTTKGKGGTKKTKKGKGKTTKKKTKGTTKGTGTTKTKTGKTGKTTKKGKTKTGKKKKGK
scaffold484-753010	G	R	RGARRRGRRGAAAGRGGARRARRRRRRAARRRAAGAARGAGARGAAAGRRGRAARRRRRRAGRGRRGR
scaffold484-753040	G	R	RGARRRGRRGAAAGRGGARRARRRRRRAARRRAAGAARGAGARGAAAGRRGRAARRRRRRAGRGRRGR
scaffold484-753056	C	Y	YCTYYYCYYCTTTCYCCTYYTYYYYYYTTYYYTTCTTYCTCTYCTCTCYYCYTTYYYYYYTCYCYYCY
scaffold484-753071	G	K	KGTKKKGKKGTTTGKGGTKKTKKKKKKTTKKKTTGTTKGTGTKGTGTGKKGKTTKKKKKKTGKGKKGK
scaffold484-902044	R	R	RGARGRGRRRAARGRGGARRARRRRRRAARRGARGAARGAGARGARAGRRGRAARRRGRRAGRARRGR
scaffold484-902112	A	R	RGARGRGRRRAARGRGGARRARRRRGRAARRGARGAARGAGARGARAGRRGRAARGRGGRAGRARRGR
scaffold484-909560	C	Y	YCTYYYCYYYTTTCYCCTYYTYYYYYYTTYYYTYCTTYCTCTYYTYTCYYCYTTYYYYYYTCYYYTCY
scaffold484-909671	C	S	SGCSSSGSSSCCCGSGGCSSCSSSSSSCCSSSCSGCCSGCGCSSCSCGSSGSCCSSSSSSCGSSSCGS
scaffold484-944344	A	W	WATWWWAAWWTTWAWAATWWTWWWWWWTTWWWTTATTWATATWWTWTAWWAWTTAWTWWWTAWWWWAW
scaffold484-973834	G	R	RGARRRGRARAARGRGGARRARRRARRAAARRARRAARGAGAARARAGRRGRAAGRRGRRAGGRRRGR
scaffold484-1014058	A	R	RAGRGRARRRGGRARAAGRRGRRRRARGGRRRGRAGGRAGAGRRGRGARRARGGARRRAAGARRRRAR
scaffold484-1083025	T	Y	YYTTTYYYYYYTTYYYYTYYTYTYYCTTTYYYTTYTTCYTYTTYTYTYTYYTTTYYYTYYTYYYTYTT
scaffold484-1083137	G	R	RRGGGRRRRRRGGRRRRGRRGRGRRAGGGRRAGGRGGRRGRGGRGRGRGRAGGGRRRGGRGRRAGGRG
scaffold347-27042	T	Y	TTYYTYYYCCCYCCTYYTYCYYYYT-CTCCTTYYTCTYCYCCTCYCYCC-CYTY-YYCYCYYYTYYTY
scaffold347-43721	K	T	TKKKTKKTKTKKKTKKTKTKKKTKTTTTGTTTKKTKKKKKTGTTKTTKKTTTTKTKGGGTKKTKKKTK
scaffold347-43823	R	A	ARRRARRARARARARRARARRRARAAAAGAAARRARRRRRAGAARAARRAAAARARAGGARRARRRAR
scaffold347-43841	R	G	GRRRGRRGRGRGRGRRGRGRRRGRGGGGAGGGRRGRRRRRGAGGRGGRRGGGGRGRAAAGRRGRRRGR
scaffold347-96649	R	A	ARRAARRARARRRARRARARRRARAAAGRAAARRARRARRARAARAARRAAAARARRRRARRARARAR
scaffold347-96674	S	C	CSSCCSSCSCSSSCSSCSCSSSCSCCCGSCCCSSCSSCSSCSCCSCCSSCCCCSCSSSSCSSCSCSCS
scaffold347-96686	Y	C	CYYCCYYCYCYYYCYYCYCYYYCYCCCTYCCCYYCYYCYYCYCCYCCYYCCCCYCYYYYCYYCYCYCY
scaffold347-100102	R	A	ARRRARRARARRRARRARARRRARAAARRAAARRARRRRRARAARAARRAAAARAGRAAARRARRRAR
scaffold347-105033	K	T	TKKKTKKTKTKKKTKKTKTKKKTKTTTKKTTTKKTKKKKKTKTTKTTKKTTTTGTTKKKTKKTKKGTK
scaffold347-125677	K	T	TKKKTKKTKTKTKTKKTKTKKKTKTTTTKTTTKKTKKTKKTKTTKTTKKTTTTKTKKKGTKKTKKKTK
scaffold347-138826	Y	C	CYYYCYYCYCYYYCYYCYCYYYCYCCCYYCCCYYCYYYYYCYCCYCCYYCCCCYCTTYTCYYCYYYCY
scaffold347-301751	A	R	ARRRRRRAGGRGGARRARARRGARRAARGARRRGARGRRRAGRRGAAGRARARGRARRGRRGAGRGRG
scaffold347-373791	A	R	ARRRAARRAAAAARRRRRRRRARRAARRARAARARRARRRAAAARRRARAARAAAARRAARARARAAA
scaffold347-400975	R	G	GRRRGRRGRGRRRGRRGRGRRRGRGGGGRGGGRRGRRRRRGGGGRGGRRGGGGRGARRAGRGGRRRGR
scaffold347-400994	S	C	CSSSCSSCSCSSSCSSCSCSSSCSCCCCSCCCSSCSSSSSCCCCSCCSSCCCCSCGSSGCSCCSSSCS
scaffold347-413396	R	G	GRRRGRRGRGRRGGRRGRGRGRGRGGGRRGGGRRGRRGRRGRGGRGGRRGGGGRGARRRGRRGRRRGR
scaffold347-664907	G	K	KKKKKTKKGGKGGGKKKKKKKGKKGKKGGKGGKGKTGTKGKGGGTKKGTKGKGGGGGKGGKGKGKGGG
scaffold347-704720	R	G	GRRRGRRGRGRRRGRRGRGRRRGRGGGRRGGGRRGRRRGRGRGGRGGRRGGGGRG-ARRGRRGRGAGR
scaffold347-747826	C	Y	YYYYCYCYCCYCCYCYYYYYYCYYCYYYCYCCYCYYCTYYYCCCYYYCYYCYCCCTCYCCYCYCYCCC
scaffold347-747829	C	S	SSSSCSCSCCSCCSCSSSSSSCSSCSSSCSCCSCSSCGSSSCCCSSSCSSCSCCCGCSCCSCSCSCCC
scaffold347-810206	C	M	MMMACMMCCCMCCMMMMCMMMCMMCCMACMCCMCMMCCMCMCCCMMACMMCMCCCMCMCCMCMCMCCC
scaffold347-824959	T	Y	TYYYTYYTCYYCCTYYTYTYYCTYYTTYCTYYYCTYCYYCTCTYYTTCYTYTYCYYYYCYYCTCYCYC
scaffold347-824979	C	Y	CYYYCYYCTYYTTCYYCYCYYTCYYCCYTCYYYTCYTYYTCTCYYCCTYCYCYTYYYYTYYTCTYTYT
scaffold347-824980	A	R	ARRRARRAGRRGGARRARARRGARRAARGARRRGARGRRGAGARRAAGRARARGRRRRGRRGAGRGRG
scaffold347-825298	T	W	TWWWTWWTAWWAATWWTWTWWATWWTTWATWWWATWAWWWTAAWWTTAWTTTWAWTWWAAWATAWAWA
scaffold347-905193	G	R	RRRRRRAAGGRGGRRRRRRRRGRRGGRGGGGGRGRRGRRRRGRGRRRGRRGAGGGARGGGRGRGRGGG
scaffold347-915117	G	R	RARRGRRRGGRGGGRRRRRRRGRRGRRRGRGGRGGRGGRRRGGGRRAGRRGRGGGGRRGGRGRGRGGG
scaffold347-915219	A	R	RARRARRRAARAARRRRRRRRARRARARARAARAARAARRRAAARRGARRARAAAARRAARARARAAA
scaffold347-915237	Y	Y	TCYYCYYTCYYCCTYYTYTYYCTYYTTYCTYYYCTYCCYYTCTYYTTCYTYTCCYCYYCYYCTCYCYC
scaffold347-1056016	A	R	RRARARRRAARAARRRRRRRRARRARRRAGAARARRARRRAAAARRRARRARAAARGRAAAARARAAA
scaffold347-1056770	G	R	RRRGGRRRGGRGGRRRRRAARGRRGARRGRGGRGRGGGRARGGGRRRGRRGRGGGGAAGGRGRGRGGG
scaffold347-1065245	C	Y	YYYCCYYCCCYCCYYYYTYYYCYYCTYYCCCCTCTYCYYYYCCCYYYCYCCYCCCTCYCCYCYCYCCC
scaffold347-1141442	C	Y	YYYYCYYCYCCCTYYCCYCYYYCYYCYYCYYCYCCCCYCYYCCYCYYCYCYCYYYYCCYCCCYCYYYC
scaffold347-1141481	Y	C	CYCYCYYCYCYCCCYCCCCYCYCYCCCYYCCCYYCYYYYYCTCCYCCYYCCCCYCYYYYCYYCYYYCT
scaffold347-1155271	G	R	RRGRGARRGGRGGRRRRRRRRGRRGRRRGRGGRGGRGRRRRGGGRGRGRRGRGGGRGRGGRGRGAGGG
scaffold347-1155278	R	A	ARGRAARARARARARRARARRRARAAARAAAARRARRRRRARAARAAGRAAAARARGRGARRARARAR
scaffold347-1160862	M	C	CMCMCMMCMCMMMCMMCMCMMMCCCCCMMCCCMMCMMMMACMCCMCCMMCCCCMCCMMMCMMCMMCCC
scaffold347-1290050	T	Y	CYYYYYYCTYYTTCYYCYCYYTCYYCCYTCYYYTCTTYYCCTYYYCCTYCYCYTYYYYTYYTCTYTYT
scaffold347-1293416	W	A	AWWAAWWAWAWWAAAWAWAWWWAWAAAWWAAAWWAWWWWWAWAAWAAWWAAAAWAWWWAAWWAAWWAW
scaffold347-1305253	R	R	GRRRRRRGARRAAGRRGRGRRAGRGGGRAGRRGAGAARRAGARRGGGAAGRGRARGRRARAAGARARA
scaffold347-1426387	C	S	SSSCSSSGCCSCCSSSSSSSSCSSCCSSCGCCSCSSCCSSSCSCSSCCSSCSCCCSGSCCSCSCSCCC
scaffold347-1441446	T	Y	CYYYYYYCTYYTTCYYCYCYYTCYYCCYTCYYYTCYTYYYCTYTYCCTYCYCYTYYYYTYYTCTYTTT
scaffold347-1459509	R	R	ARRRRRRAGGRGGARRARARRGARRAARGAGRRGARGRRRAGRRRAAGRARARGRRRGGRRGAGRGRG
scaffold347-1491510	Y	T	YTTTTTYTYYTTTYTYTYTTYYTYYYTTYTYYYYTTTTYTYYTTYTYYTYTTTTTTTYYYTYYYTTYT
scaffold1000-139919	R	A	ARARAAARRRARARRRRARRAAAARARRRRARAARARRRRARARRRAAAAARRARAARRAARRRARAR
scaffold1000-154521	C	Y	YTYCYYCTCCYYCCYYTYYYCCCYYYCCYYYYCYYCYYYCCCCYYCYTCYYYYYCCYTYCCTYCCCCT
scaffold1000-154554	C	Y	YTYCYYCYCCYYCCYYTYYYCCCYYYCCYYYCCYYCYYYCCCCYYCYYCYYYYYCCYTYCCTYCCCCY
scaffold1000-254892	G	R	RRRGARGGGGRRGGRRRRRRGGGRRGGGRRRRGRRGRGRGGGGRRGRRGRRRRRGGRRRGGRRGGGGR
scaffold1000-260227	G	R	GGRRGRRRGGGRGGGRRGRGRRRRGGGGGGGGRRGRGRGRGGGGRGRGGGGRGRGRRRRGRRRGRRGR
scaffold1000-276885	A	R	GRGAGGRRAAGRRARRRGRRRRRGRGAARRGRRGRRRRRARAGGRAGGRGGRRGARGRGRRRRARARR
scaffold1000-276893	A	M	MMAAMMAMAAMMAAMMMMMMAAAMMMAAMMMMAMMAMMMAAAACMAMAAMMMMMAAMMCAAMMAAAAM
scaffold1306-265457	G	R	RGRRGRRRGGRARGGGRRRRGRGGGGRRRGRRGGGGRGGRGGGRGGGGGGRRRGRRGGGRGRGGRRRG
scaffold1306-280886	C	S	GGSSCSCCGGSSCSGGSCCSSSGGSGCSCSGSGSGSSCSSSGSGSSCGGGCCSSCGGGGSSSGGSCSS
scaffold1306-280897	C	Y	TTYYCYCCTTYYCYTTYCCYYYTTYTCYCYTYTYTYYCYYYTYTYYCTTTCCYYCTTTTYYYTTYCYY
scaffold1306-280898	G	R	AARRGRGGAARRGRAARGGRRRAARAGRGRARARARRGRRRARARRGAAAAGRRGAAAARRRAARGRR
scaffold1306-332186	T	W	WTTTWTTWWWTTTTTWWTWWWWTWAWTWTTWWWTTTWTWWWTTWWWWTTWTWTTWTTTTTWWTWWWWW
scaffold1306-332187	C	Y	YCCCYCCYYYCCCCCYYCYYYYCYTYCYCCYYYCCCYCYYYCCYYYYCCYCYCCYCCCCCYYCYYYYY
scaffold1306-332201	C	Y	YCCCYYYYYCYYYYCCCYYYCYYYCYYCYYYCCCYCCCCCCYYYCCCYCCCCYYYYYCCCCYYCCYYY
scaffold1306-332219	C	Y	YYCYCYYCYCCYYCYCYYYYCCYYCCCCCCYYCCYCYCYCCCCYYYYCCCYCYCCCCCTCCYYYYYCC
scaffold1306-400618	R	A	RRRAGARARRRRRRARARRAARRRAAARRAARRARAARAAAAARARRRRRRARRARAAARAARRARRA
scaffold1306-403225	G	R	RRGGRRGRGGRGRGGGRRRGGRRGRAARGRGRGGRGGRRGRRRRRGGGGGGRGRRGRRGRRGRGRRRG
scaffold1306-403226	C	Y	YYCCYYCYCCYCYCCCYCYCCYYCYTTYCYCYCCYCCYYCYYYYYCCCCCCYCYYCYYCYYCYCYYYC
scaffold492-43507	A	R	RAAAAAARAAAAARRAAAAARAAARAARRRRRRRRRAARRAAARARRRRRARARARRRRAAARARARR
scaffold492-57412	R	G	GRGGRGGGGGRRRGRRRGGGGGRGGRRRGRGGRRRRRAGGRGRRRRGGRGRGRGRGGRAAGRGRRRGR
scaffold492-57526	K	T	TKTTKTTTTTKKKTKKKTTTTTKTTKKKTKTTKKKKKGTTKTTKKKTTKTKTKTKTTKGGTKTKKKTK
scaffold492-57529	M	A	AMAAMAAAAAMMMAMMMAAAAAMAAMMMAMAAMMMMMCAAMAAMMMAAMAMAMAMAAMCCAMAMMMAM
scaffold492-68561	C	S	SCSCCGCCCCCCCSSCCSCSSSSSSCCSSSCSSSSSGCCSSSCGSCCCCSSCCCCSCSCSSCSCCCCS
scaffold492-85930	R	G	RGRRRRRRRRGGGRGGGGRRRRGRRGGGRGRRGGGGGGRGGRRGGGRRGRGRGRGRRGGGRGRGGGRG
scaffold492-86085	T	Y	YYYTTYTTTTYYYYCYYCTYYYCYYYYCYCTYCCCCCYTYCYTCCYTTYYCTYTYYTCYCYYYYYYYC
scaffold492-99328	C	Y	YCYCCYCCCCCCCYYCCYCYYYYYYCCYYYCYYYYYYCCYYYCYYCCCCYYCCCCCCYCYYCYCCCYY
scaffold492-183225	C	Y	YCCYCCYCYCYCCYCYCYYCYYYCYYCCYCYCYCYCYCYCCYCTCCYYYYTCTYYCYYCCCCCYYCCT
scaffold492-251840	G	R	RGARARARAARGGRRRRRRARRGRRGRRRGRRRARRAAARRGAGRRRRGRRARGGR-GGAGAARRARA
scaffold492-285449	Y	T	YTYYCYYYYTTTTTTYTTYYYYTYYTYTTTYTYTYYYTYYTTCTTYTYTYTYYTTTYTTYTYYTTYYY
scaffold492-285565	R	G	RGRRRRRRRGGGGGGRGGRRRRGRRGRGGGRGRGRRRGRRGGAGGRGRGRGRRGGGRGGRGRRGGRRR
scaffold492-304164	R	A	RARRAARGRAAAAAARAARRRRARRARAAARARAARRARRAARAARARARARAAARRAARARRAARRR
scaffold492-500461	R	G	RGRRGRRRRGGGGGGRGGRRARGRRGRGGGRGRGRRRGRRGGGGGRGRGRGRGGGRRGGRGRRGGRRR
scaffold492-568683	K	T	KTKKGKKKKTTTTTTKTTKKKKTKKTKTTTKTKTKKKTKKTTGTTKTKTKTKKTTKKTTKTKKTTKKK
scaffold492-591040	Y	T	YTYYYYYYYTTTTTTYTTYYYYTYYTYTTTYTYTYYYTYYTTCTTYTYTYTYYTTYYTTYTYYTTYYY
scaffold492-660892	G	R	RGGRGRRGRGRAGRGRRRRGRRRGRRGRRGRGRGRRRGRGGRGRGGRRRRAGRRRGRRGGRGGRGGGG
scaffold492-739786	Y	T	TYTTTTTTTYYYYYYTYYTTTTYTTYTYYYTYTYTTTYTTYYTYYTYTYTYTTYYTTYYTYTTYYTTT
scaffold492-756853	Y	C	YCYYCYYYYCCCCCCYCCYYYYCCYCYCCCCCYCYYYCYYCCCCCYCYCYCYYCCCCCCYCYYCCYYY
scaffold492-780528	R	A	ARAAAAAAARRRRRRARRAAAARAARARRRARARAAARAARRARRARARARAARRAARRARAARRAAA
scaffold492-782951	K	T	TKTTTTTTTKKKKKKTKKTTTTKTTKTKKKTKTKTTTKTTKKTKKTKTKTKTTKKTTKKTKTTKKTTT
scaffold492-783006	W	T	TWTTTTTTTWWWWWWTWWTTTTWTTWTWWWTWTWTTTWTTWWTWWTWTWTWTTWWTTWWTWTTWWTTT
scaffold492-789518	Y	C	YCYTCYYYYCCCCCCYCCYYYYCYYCYCCCYCYCYYYCYYCCCCCYCYCYCYYCCYYCCYCYYCCYYY
scaffold492-808023	K	T	KTTKTKKKKTTTTTTKTTKKKKTKKTKTTTKTKTKKKTKKTTKTTKTKTKTKKTTTKTTKTKKTTKKK
scaffold492-941888	M	A	MAMMAMMMMAAAAAAMAAMMMMAMMAMAAAMAMAMMMAMMAAMAAMAMAMAMMAAMMAAMACMAAMMM
scaffold492-971738	C	Y	YCCYYCYCYCYYCYCYYTYCYYYCYTCYYCYCYCCYYCYCCYCYCCYYYYYCYYYCCYCCYCCYYCCY
scaffold492-984469	G	R	RGGRRRRGRGRAGRGRRRGGRRRGRRGRRGRGRGRRGGRGGRGRGGRRARAGRRRGRGGGRGGRRGGR
scaffold492-985464	G	S	SGGSSSCGSGSSGSGSSSSGSSSGCSGSSGSGSGSSSGSGGSGSGGSSSSGGSSGGSSGGSGGSCGGS
scaffold492-985469	C	Y	YCCYYYTCYCYYCYCYYYYCYYYCTYCYYCYCYCYYYCYCCYCYCCYYYYCCYYCCYYCCYCCYTCCY
scaffold492-990882	A	R	RAARARRAAARRARARRGRARRRAAAARRARARARRRARAARRRAAARRRRARRAARRAAGAARGAAG
scaffold492-1003849	R	G	GRGGGGGGGRRRRRRGRRRGGGRGGRGRRRGRGRGGGRGGRRGRRGRGRGRGGRRGGRRGRGGRRGGG
scaffold492-1015706	Y	T	YTYYTYYYYTTTTTTYTTTYYYTTYTYTTTYTYTYYYTYYTTYTTYTYTYTYYTTYYTTYTYYTTYYY
scaffold492-1019210	A	W	WAAWAWWAWAWWATAWTAWAWWAATAAAWAWAWAWWWAWAAWAWAATWWWWAWWWATWAAWAAWWAAW
scaffold492-1070590	S	G	GSGGGGGGGSSSSSSGSSSGGGSGGSGSSSGSGSGGGSGGSSGGSGSGSGSGGSSGGSSGSGGSSGGG
scaffold3136-25230	G	R	GGRRGRRRRRGRGRRRGRRGRGRGGGGRRAGGRGRGGRGGRGGGRGRGGGGRGGGRRRGRRRRGRGRG
scaffold1439-103266	C	S	CCCSCCSCSCSCCSCSSSSCSCSCCSCSSCSCSSCSCCSCCSCSCCSSSSSCSSCCSSCCSSCSSSCS
scaffold1439-302284	R	R	RGGAARARARRGGRGAARRRAGRARRRRRGAGARRARGARGGGRGRRARARRARRRARGGRARRRARA
scaffold1439-302288	G	R	GGGRGGRGRGRGGRGRARRGRGRGGRGRRGRGRRGRGGRGGGGRGGRRRRRGRRRGRRGGRRGRRRGR
scaffold1439-302301	Y	Y	YTTCCYCYCYYTTYTCCYYYCTYCYYYYYTCTCYYCYTCYTTTYTYYCYCYYCYYYCYTTYCYYYCYC
scaffold1439-319351	G	R	GAGAARGRGGR-GGGRRGRGRRGRARGARRRRGRRGRRRGARGRRRRGGGRRRRAGGR-GGRRAGARG
scaffold1439-407541	Y	C	YCYYYYYYYYCCCCCYCCCYYCCYYCYCCCYCYCYYYCYYCCCCCYCYCYCYYCCYYCCCCYYCCYYY
scaffold1517-6342	R	A	RARRRAAARARRRRRRARARRARRAAARRARARAAARGARGRRRARGRAAAAAAARARRAAAARRRAR
scaffold1517-6366	K	G	KGKKKGGGKGKKKKKKGKGKKGKKGGGKKGKGKGGGKTGKTKKKGKTKGGGGGGGKGKKGGGGKKKGK
scaffold1517-20496	Y	C	YCYYYCCCYCYYYYYYCYCYYCYYCCCYYCYCYCCCYYCYYYYYCYCYCCCCCCCYCYYCCCCYYYCY
scaffold1517-75947	R	R	ARRRARGGRRAARAAARRGRRGAAGRGRRRRGARGGAARRRAAAGRRAGGGRRGRAGRAGRGGRRAGA
scaffold1517-93551	R	A	RARGRAAARARRRRRRARARRARRAAARRARARAAARRARRRRRARGRAAAAAAARARGAAAARRRAR
scaffold1517-96622	Y	Y	CYYYYCTTYYCCYCCCYYTYYTCCTYTYYYYTCYTTCCYYYCYCTYYCTTTYYTYCTYCTYTTYYCTC
scaffold1517-96633	Y	C	YCYYYCCCYCYCYYYYCYCYYCYYCCCYYCYCYCCCYYCYYTYYCYYYCCCCCCCYCYYCCCCYYTCY
scaffold1517-96803	S	C	SCSSSCCCSCSCSSSSCSCSSCSSCCCSSCSCSCCCSSCSSGSSCCCSCCCCCCCSCSSCCCCSSGCS
scaffold1517-106348	R	A	RARRRAAARARRRRRRARARRARRAAARRARARAAARRARRRARARRRAAAAAAARARRAAAARRRAR
scaffold741-22149	A	R	GRGGRRGAARRRRARGGGRRRRRRRAAGRAGRRRGAGRRAGGARARARRGGRRRAGARARGRAGGAGR
scaffold741-24354	Y	Y	CYYYYYCTTYYYYTYCCCYYYYYYYYTCYTYYYYCTCTYTCCYYTYTYYCCYYYYCTYTYCYTCCTYY
scaffold741-36093	Y	T	YYYTTTYTYYYYTYTYTYYTTYYYTTTYYTTYYTYTTYTTTTTYTYYYYYYTYYTCTTCYTTYYTYYT
scaffold741-36097	R	G	RRRGGGRGRRRRGRGRGRRGGRRRGGGRRGGRRGRGGRGGGGGRGRRRRRRGRRGAGGARGGRRGRRG
scaffold741-108990	G	R	GGRRGGRGGRGGRGGRRRRGGGRGRGGRRGRGRGRGRRGGRRGGGGGRGRRRGGGRGRGRRRGRRGRG
scaffold741-109101	R	R	ARRRRRAGGRRRRGRAAARRRRRRRGGARGRRRRAGARRGAARRGRGRRAARRRRAGRGRARGAAGRR
scaffold741-176671	R	R	GRRRARGAARRRRARGGGRRRRRRRRAGRARRRRRAGGRAGGARARARRGGRRRRGARARGRAGGARR
scaffold741-179569	R	R	ARRRRRAGGRRRRGRAAARRRRRRRRGARGAGRRAGARRGAARRGRGRRAARRRRAGRGRAGGAAGRR
scaffold741-224151	G	R	ARARRRAGGRRRRGRAAARRRRRRRRGARGRRRRAGAGRGAARRGRGRRAARRRRAGRGRARGAAGRR
scaffold741-265145	G	R	RGRRGGRGGRGGRGGRRRRGGGRGRGGRRGRGRGRGRRGGRRGGGGGRGRRRGGGRGRGRRRGRRGRG
scaffold741-298434	A	R	AARRRGAGGRRRAGRAAARRRRRRRRGARGRRRRAGAGRGAARGGRGRRAARRAAAGRGRARGAAGRR
scaffold741-318747	A	R	ARRRGRAGGRRRRGRAAARRRRRRRAGARGRRRRAGARRGAAGRGRGRRAARRRRAGRGRARGAAGRR
scaffold741-324854	C	Y	TYYYYYTCCYYYYCYTTTTYYYYYYYCTYCYYYYTCTYYCTTYYCYCYYTTYYYYTCCCCTTCTTCYC
scaffold550-12854	A	R	RRGRAGGAAAGGARARGGRRRRGGAAARGGARARRGAGRRGRARRARARRRRAGARRRGARARRGGRR
scaffold550-13194	A	R	ARAAGAARRAAARRGAAARRARAARRRRAAGRRRRAGRRRAGGGRRARARARRARAGRAARRARAARR
scaffold550-66601	R	G	GRRGGRRGGGRRGRGGARARGRRRGGGGRRGRGRRRGGRARRGRRGGRGRGRGRGGRRGGAGGRGRRR
scaffold550-94523	C	M	MMMCMAMMMMACAAMACMMMCM-AMMMMCAACMMMACAA-MCCMMCMMAMAMMMAAAMAAMMCCAMMA
scaffold550-425440	G	S	GSGGGGGSSSGGSSSGGGSSGSGGSCSSGGSCSSGGSSSSGGGSSSGSGSGSSGSGGSGGGSGSGGSG
scaffold550-425443	C	S	CSCCCCCSSSCCSSSCCCSSCSCCSGSSCCSGSSCCSSSSCCCSSSCSCSCSSCSCCSCCCSCSCCSC
scaffold550-426940	C	Y	CCCCCCCYYYCCYYYCCCYCCYCCYYYYCCYYYYYCYYYYCCCYYYCYCYCYCCYCYYCTYYCYCCYY
scaffold550-474506	C	Y	CYCCCCCCYYCCYYYCCCYYCYCCYCYYCCYCYYYCYYYYCYTCYYCCCTCYYCYCYCCCYCCYCCYY
scaffold550-499566	G	K	GKGGGGGKKKGGGTKGGGKKGKGGKKKKGGKKKKKGKKKKGKGKKKGKGTGKKGKGKKGGKKGKGGGK
scaffold550-526698	C	S	CSCCCCCSSSCCSSSCCCSGCSCCSSSSCCSSSSCCSSSSCSSSSSCSCSCSSCGCSGCSCSCSCCSS
scaffold550-713936	G	R	GRGGRGGRRRGGGRRGGGGRGRGGRRRGGGRRRRRGGRRRGRGRRRGAGRGRRGGGRRGRRAGRRGRR
scaffold550-819460	A	R	ARAARAAGRRAARRRAAARRARAARRRRAARRRRRAGGRRARARRGARARARRARARRARRRARAAAG
scaffold550-937729	C	Y	YYYYTTTCCCTTCYCYTTYYYYTTCCCYTTCYCYYTCCYYTCCYYCYYYYYYCTCCYYTCYCYYTTYY
scaffold550-943528	W	W	WWWWAAATTTAATWTWAAWWWWAATTTWAATWTWWATTWWAWTWWTWWWWWWTATWWWATWTWWAAWW
scaffold550-943606	R	R	RRRRAAAGGGAAGRGRAARRRRAAGGGRAAGRGRRAGGRRARGRRGRRRRRRGAGRRRAGRGRRAARR
scaffold550-961225	R	R	RRRRRGGAAAGGARARGGRRRRGGAAARGGARARRGAARRGRARRARRRRRRAGARRRGARARRGGRR
scaffold550-964192	Y	Y	YYYYYTTCCCTTCYCYTTYYYYTTCCCYTTCYCYYTCCYYTYCYYCYYYYYYCTCYYYTCYCTYTTCY
C42102289-477	T	Y	YTC-YYTCYYTYYYYYTTTTYYTYY-TTYCYTYYTYYYYYTTTTYYYTTCYYCYCT--TYTTYTTTTC
scaffold453-14410	R	G	RRGGGRAGGRGGRGRGGRGGRRRGGRRRGRRRRRGGRRRRGGGAGRGGGAGGGGRRRGGGRGRRRGRG
scaffold453-33131	A	M	CCMCMCMMCCMAMMCACCCMCCCMMMCCAMCMCCAAMMMMMCAMMMCMCCCMMMCCCAACMMMMMMMM
scaffold453-33166	T	Y	CCYCYCYYCCYTYYCTCCCYCCCYYYCCTYCYCCTTYYYYYCTYYYCYCCCYYCCCCTTCYYYYYYYY
scaffold453-33179	A	R	GGRGRGRRGGRARRGAGGGRGGGRRRGGARGRGGAARRRRRGARRRGRGGGRRRGGGAAGRRRRRRRR
scaffold453-33181	C	S	GGSGSGSSGGSCSSGCGGGSGGGSSSGGCSGSGGCCSSSSSGCSSSGSGGGSSSGGGCCGSSSSSSSS
scaffold1762-1008	T	Y	TYTYTYTTTTYTTTTTYTYYTTTYYTYYYTYYYYYTTCYYYTTYTYYYYTTYTTYTYTTYYTYYYYYY
scaffold1762-1026	C	S	CSCSCSCCCCSCCCCCSCSSCCCSSCSSSCSSSSSCCCSSSCCSCSSSSCCSCCSCSCCSSCSSSSSS
scaffold1762-34703	T	Y	TYTYYYTYTYYYTTYTYTTYYTYTTTTTYYYTYYTYTYTYYTYTTTYTTTTYTYYTTTTTYYYYYTTT
scaffold1762-58173	R	G	RRGGGRGRRGRGRRGGRRGGGGRRGARRRRRGGGGGGARGGAGRGRRRGGGGRRRRAGGGGRRGRRRR
scaffold1762-60253	Y	C	YYCCCYCTYCYCCTCCYYYCCCYYCTYYYYYCCCYCCYYCCYCTCYYYCCCYYYYYCCCCCYYCCCYY
scaffold1762-83679	M	A	AMMMAMMAMAMMMAMMAMAMMMAMAAAMMAAAAMAMMMMMAMAAMAAMAAAAAMAMMMAAMMAMMMAM
scaffold1762-83712	S	G	GSSSGSSGSGSSSGSSGSGSSSGSGGGSSGGGGSGSSSSSGSGGSGGSGGGGGSGSSSGGSSGSSSGS
scaffold1762-158610	Y	C	YYYYCCCCYYCCYCCCCYYCCYCYCCCYCCCYYYCCCYCYYYCYCYYCYCYYYCCYCYYYCYYYYCCT
scaffold1762-158631	T	Y	YTTTTYYYYTTTTYTYYTYYYYTTYTYYTTYTYTYYTYYYYYTYYYYYYTYTTTTYYYTYTTYTYTTT
scaffold43-37427	G	K	KKKK-KKTTTKTKKGKKTKTTGKGT-TKGTKKTKGTGTKKTT-KKKTGKGTKKGTKGTKTKKKGGGGG
scaffold43-38956	C	Y	YYYYYYYTTTYTYYCYYTYYTCYYTYTYCTYYTYCYCTYYTTTYYYTCYCTYYCYYCTYTYYYCCCCC
scaffold43-38986	Y	Y	YYYYYYYTTTYTYYCYYTYYTCYYTYTYCTYYTYCYCTYYTTTYYYTCYCTYYCYYCTYTYYYCCCCC
scaffold43-55428	T	Y	TTTTTYTTTTTTTYYYYTYTTYTYTTTYYTYYTYYYYTYYTTTTTYTYYYTYCYTYYTTTTYYYYYYY
scaffold43-62149	A	R	RRRRRRRGGGRGRRARRGRRGARRGRGRAGRRGRARAGRRGGRRRRGARAGRRARAAGRGRRRAAAAA
scaffold43-80474	K	K	KKKKGKKTTTKTKKGKKTKKTGKKTKTKGTKKTKGKGTKKTTGKKKTGKGTKKGKKGTKTKKKGGGGG
scaffold43-93821	T	K	TTTTTKTTTTTTKKKKKTKTTKTKTTTKTTKKTKKKKTKGTTTTTKTKKKTKGKTTKTTTTKKKKKKK
scaffold43-94944	T	Y	TTTTYYTTTTTTYYYYYTYTTYTYTTTYYTYYTYYYTTYYTTTTTYTYYYTYYYTYYTTTTYYYYYYY
scaffold43-254705	W	W	WWATWWWAAAWAWWTWWAWWATWTAWATTATWAWTWTAWWAAWWWWATWTAWWTAWTAWAWWTTTTTT
scaffold43-282502	A	R	RRRRARRAAARARRGRRARRAGRGARARGARRARGRGARRAAARRRAGRGARRGRRGAAARRRGGGGG
scaffold43-292695	Y	Y	CCCCCTCYYYCYTTYTTYTCYYCYYCYTYYTTYTYTYYTTYYCCCTYYTYYTTYCTYYCYCTTYYYYY
scaffold43-292780	C	Y	CCCCCYCCCCCCYYYYYCYCCYCYCCCYYCYYCYYYYCYYCCCCCYCYYYCYYYCYYCCCCYYYYYYY
scaffold43-366362	K	K	KKTKGKKTTTKTKKGKKTKKTGKGTKTKGTKKTGGKGTKKTTGKKKTGKGTKTGGKGTGTKKKGGGGG
scaffold43-378177	G	R	GGGGGRGGGGGGRRRRRGRGGRGRGGGRRGRRGRRRRGRRGGGGGRGRRRGRRRGRRGGGGRRRGRRR
scaffold43-378182	G	R	GGGGARGGGGGGRRRRRGRGGRGRGGGRRGRRGRRRRGRRGGAGGRGRRRGRRRGRRGGGGRRRGRRR
scaffold43-396357	T	Y	TTTTTYTTTTTTYYYYYTYTTYTYTTTYYTYYTYYYYTYYTTTTTYTYYYTYYYTYYTTTTYYYYYYY
scaffold43-396389	R	G	RRRRRGRGGGRGGGRGGGGRGRRRGRGGRGGGGGRGRGGGGGRRRGGRGRGGGRRGRGRGRGGRRRRR
scaffold43-396440	R	R	RRRRRRRGGGRGRRARRGRRGARAGRGRAGRRGRARAGRRGGRRRRGARAGRRARRAGRGRRRAAAAA
scaffold43-396490	R	R	RRRRRRRGGGRGRRARRGRRGARAGRGRAGRRGRARAGRRGGRRRRGARAGRRARRAGRGRRRAAAAA
scaffold43-404735	Y	Y	YYYYCYYTTTYTYYCYYTYYTCYCTYTYCTYYTYCYCTYYTTCYYYTCYCTYYCYYCTYTYYYCCCCC
scaffold43-404794	Y	Y	YYYYCYYTTTYTYYCYYTYYTCYCTYTYCTYYTYCYCTYYTTCYYYTCYCTYYCYYCTYTYYYCCCCC
scaffold43-404819	M	M	MMMMAMMCCCMCMMAAACMMCAMACMCMACMMCMAMACMMCCAMMMCAMACMMAMMACMCMMMAAAAA
scaffold43-404863	G	S	GGGGSSGGGGGGSSSSSGSGGSGSGGGSSGSSGSSSGGSSGGSGGSGSSSGSSSGSSGGGGSSSSSSS
scaffold43-408921	Y	Y	YYYYCYYTTTYTYYCYYTYYTCYCTCTYCTYYTYCYCTYYTTCYYYTCYCTYYCYYCTYTCYYCCCCC
scaffold43-466920	A	R	RRRRARRGGGRGRRARRGRRGARAGRGRAGRRGRARAGRRGGARRRGARAGRRARRAGRGRRRAAAAA
scaffold43-466957	C	Y	CCCCYYCCCCCCYYYYYCYCCYCYCCCYYCYYCYYYYCYYCCYCCYCYYYCYYYCYYCCCCYYYYYYY
scaffold43-525817	C	S	CCCCCSCCCCCCSSSSSCSCCSCSCCCSSCSGCSSSSCSSCCCCCSCSSSCSCSCSSCCCCSSSSSSS
scaffold43-525893	Y	C	YYYYYCYCCCYCCCYCCCCYCYYYCYCCYCCCCCYCYCCCCCYYYCCYCYCCCYYCYCYCYCCYYYYY
scaffold43-525959	G	R	GGGGGRGGGGGGRRRRRGRGGRGRGGGRRGRAGARRRGRRGGGGGRGRRRGRGRGRRGGGGRRRRRRR
scaffold43-527576	A	W	AAAAAWAAAAAAWWWWWAWAAWAWAAAWTAWWAWTWWAWWAAAAAWAWWWAWTTAWWAAAAWWWWWWW
scaffold43-552633	Y	C	YYYYYCYCCCYCCCYCCCCYCYYYCYCCYCCCCCYCYCCCCCYYYCCYCYCCCYYCYCYCYCCYYYYY
scaffold43-570452	C	Y	CCCCYYCCCCCCYYYYYCYCCYCYCCCYCCYYCYYYYCYYCCYCCYCYYYCYYYCYYCCCCYYYYYYY
scaffold43-576151	A	R	AAAAARAAAAAARRRRRARAARARAAARRARRARRRRARRAAAAARARRRARRAARRAAAARRRRRRR
scaffold43-576245	C	Y	YYYYYYYTTTYTYYCYYTYCTCYCTYTYCTYTTYCYCTYYTTYCYYTCYCTYYCTTCTYTYYYCCCCC
scaffold742-11385	Y	T	YYTYYTTYTYTTYYTTYYTYTTYYTYYYYTTTYTTYTYTTYTTTYTTYYYYYYTYTYYTTYYYTTTYY
scaffold742-92456	G	K	TKGKKKGKGKKGGGGKKKGKGKKKGGGKKGGKKGGGGTGGKGGGKGGKGKGKKGKGTKGKKKGGGGKK
scaffold742-107616	C	S	SSSCCSCSCCSSCSSSSCCSCCSSCSCCSCSCSCCCCCSSCCCCCSSCSSSCSSCCGSCCCCSSCCSC
scaffold742-195822	R	G	RRGRRGGRGRGGRGGGRRGRGGRRGRRRRGGGRGGRGRGGRGGGRGGRRRRRRGRGRRRGRRRGGGRR
scaffold742-202808	A	W	AAAWWAWAWWAAWAAAAWWAWWAAWAWWAWAWAWWWWWAAWWWWWAAWAAAWAAWWAAWWWWAAWWAW
scaffold742-230018	G	R	GGGRGGRGRRGGRGGGGRRGRRGGRGRRGRGRGRRRRRGGRRGRRGGRGGGRGGRRGGGRRRGGRRGR
scaffold742-230150	R	G	GGAGRRRGRGRRGRRRGGRGRRGGRGGGGRRRGRRGRGRRGRRRGRRGGGGGGRGRGGGRGGGRRRGG
scaffold742-255364	R	G	GGRGGRRGRGRRGRRRGGRGRRGGRGGGGRRRGRRGRGRRGRRRGRRGGGGGGRGRGGGRGGGRRRGG
scaffold742-258638	Y	T	YYTYTTTYTYTTYTTTYYTYTTYYTYYYYTTTYTTYTCTTYTTTYTTYYYYYYTTTCYYTYYYTTTTY
scaffold742-258639	S	G	SSGSGGGSGSGGSGGGSSGSGGSSGSSSSGGGSGGSGCGGSGGGSGGSSSSSSGGGCSSGSSSGGGGS
scaffold742-264858	R	G	RRGRRGGRGRGGRGGGARGRGGRRGRRRRGGGRGGRGRGGRGAGRGGRRRRRRGAGRRRGARRGGGRR
scaffold742-287047	C	M	CCCMACMCMMCCMCCCCMMCMMCCMCMMCMCMCMMMMMCCMMAMMCCMCCCMCCMACCMAMMCCMMCM
scaffold742-314920	C	Y	YYCTCCYYCTCCTCCCYTYYYYYYYYTTYYCYYCYTYTCCTYCYTCCTCYYTYCTCYYTYTTYCYYYT
scaffold742-329530	A	R	RRRAARARAARRARRRRAARAARRARAARARARAAAAARRAAAAARRARRRARRAARRAAAARRAARA
scaffold742-339525	Y	C	YYCYYCCYCYCCYCCCYYCYCCYYCYYYYCCCYCCYCYCCYCYCYCCYYYTYYCCCYYTCYYYCCCYY
scaffold742-339534	R	A	RRARRAARARAARAAARRARAARRARRRRAAARAARARAARARARAARRRGRRAAARRGARRRAAARR
scaffold742-339542	R	G	RRGRGGGRGRGGRGGGRRGRGGRRGRRRRGGGRGGRGRGGRGGGRGGRRRARRGRGRRRGRRRGGGRR
scaffold742-339581	Y	Y	YYTCCTYYYCTTCTTTYCYYYYYYYYCCYYTYYYYCYCTTCYCYCTTCYYCCYTCYYYCCCCYTTYYC
scaffold742-348751	A	M	MMMAMMAMAAMMACMMMAAMAAMMAMAAMAMAMAAAAAMMAAMAAMMAMMMAMMAAMMAAAAMMAAMA
scaffold742-374277	Y	Y	YYTCYTYYYCTTCTTTYCYYYYYYYYCCYYTYYYYCYCTTCYYYCTTCYYYCYTCYYYCYCCYTYYYC
scaffold742-397616	G	R	GGGRAGRGRRGGRGGGGRRGRRGGRGRRGRGRGRRRRRGGRRARRGGRGGGRGGRRGGRRRRGGRRGR
scaffold742-454762	R	A	RRARRAARARAARAAARRARAARRARRRRAAARAARARAARARARAARRRRRRAAARRRARRRAAARR
scaffold742-468473	T	Y	YYCTTCYYYTCCTCCCTTYYYYYYYYTTYYCYYYYTYYCCTYTYYCCTYYYTYCTYYYTYTTYCCYTT
scaffold742-487164	C	Y	YYCTTCYYYTCCTCCCYTYYCYYYYYTTCYCYYYYTYTCCTYTYTCCTYYTTYCTYCYTYTTYCYYYT
scaffold742-487179	T	Y	YYTCCTYYYCTTCTTTYCYYTYYYYYCCTYTYYYYCYCTTCYCYCTTCYYCCYTCYTYCYCCYTYYYC
scaffold742-518650	R	G	RRGRRGGRGRGGRGGGRRGRGGRRGRRGRGGGRGGRGRGGRGRGRGGRRRRRRGRGARRGRRRGGGRR
scaffold742-518683	G	R	RRRGRRGRGGRGGRRRRGGRGGRRGRGGRGRGRGGGGGGRGGRGGRRGRRRGRRGGGRGGGGRRGGRG
scaffold742-518717	G	R	RRRGRRGRGGRGGRRRRGGRGGRRGRGGRGRGRGGGGGGRGGRGGRRGRRRGRRGGGRGGGGRRGGRG
scaffold742-566250	Y	T	YYTYTTTYTYTTYTTTYYTCTTYYTYYYCTTTYTTYTTTTYTTTYTTYYYYYYTYTYYYTYCYTTTYY
scaffold742-566260	K	G	KKGKKGGKGKGGKGGGKKGTGGKKGKKKTGGGKGGKGGGGKGKGKGGKKKKKKGKGKKKGKTKGGGKK
scaffold742-573927	C	M	MMMCCMCMCCMMCMMMMCCMCCMMCMCCMCMCMCCCCCMMCCCCCMMCMCMCMMCCMMCCCCMMCCMC
scaffold742-573928	G	S	SSSGGSGSGGSSGSSSSGGSGGSSGSGGSGSGSGGGGGSSGGGGGSSGSGSGSSGGSSGGGGSSGGSG
scaffold742-573964	G	R	GGGRGGRGRRGGRGGGGRRGRRGGRGRRGRGRGRRRRAGGRRGRRGGRGGGRGGRRGGRRRRGGRRGR
scaffold742-643572	C	Y	YYYCCYCYCCYYCYYYYCCYCCYYCCCCYCYCYCCCCCYYCCCCCYYCYYYCYYCCYYCCCCYYCCYC
scaffold742-648320	G	K	GGGKGGKGKKGGKGGGGKKGKKGGKGKKGKGKGTKKKKGGKKGKKGGKGGGKGGKGGGKKKGGGKKGK
scaffold742-648322	G	R	GGGRGGRGRRGGRGGGGRRGRRGGRGRRGRGRGARRRRGGRRGRRGGRGGGRGGRGGGRRRAGGRRGR
scaffold742-674505	A	R	AAARAARARRAARAAAARRARRAARARRARARARRRRRAARRARRAARAAARAARRAARRRRAARRAR
scaffold742-679057	R	G	RRGRGGGRGRGGRGGGRRGRGGRRGRRRRGGGRGGRGRGGAGGGRGGGRRRRRGRGARGGRRRGGGRR
scaffold148-236671	A	W	AAWWTAWWWAAWWAAAAWWWWWAAWAWWWAAWAAWWAAAWWATAWWWAWWAAAWAAWWAWAWWWWAWA
scaffold148-239024	G	R	GGRRGGRRRGGRGGGGGGRRRRGGRGRRRGGRGGRRGGGRRGGGRRRGRRRGGRGGRRGGGRRRRGRG
scaffold148-239158	T	Y	TTYYCTYYYTTYYTTTTYYYYYTTYTCYYTTYTTYYTTTYYTCTYYYTYYYTTYTTYTTTTYYYYTYT
scaffold148-239159	G	R	GGRRGGRRRGGRRGGGGRRRRRGGRGARRGGRGGRRGGGRRGGGRRRGRRRGGRGGRGGGGRRRRGRG
scaffold148-244463	C	M	CCMMACMMMCCMMCCCCMMMAMCCMCCMMCCMCCMMCCCMMCACMMMCMMMCCMCCMMCMCMMMMCMC
scaffold148-286108	G	R	GGRRGGRRRGGRRGGGGRRRRRGGRGRRRGGRGGRRGGGRRGGGRRRGRRRGGRGGRRGRGRRRRGRG
scaffold148-313159	Y	T	YTYYTTTTYTYYYCYYTYTYYTYYTTTYYTYTYTTTYYTYYYTYTTYYTTTTTTTCTYYYTTTYYYTY
scaffold148-313323	R	R	RAGGAARAGARGGGRRAGRGGRRRRAAGGARRRARRRRAGGRGRRRGRRRRAARAGRGRGARRGGRRR
scaffold148-354692	G	R	GGRRGGRRRGGRRGGGGRRRRRGGRGRRRGGRGGRRGGGRRGGGRRRGRRRGGRGGRRGGGRRRRGRG
scaffold148-405759	T	Y	TTYYCTYYYTTCTTTTTYYYYYTTYTCYYTTYTTYYTTTYYTYTYYYTYYYTTTTTCTTYTYYYYTYT
scaffold148-405818	T	Y	TTYTYTYYYTTCTTTTTYYYYYTTYTCYYTTYTTYYTTTYYTYTYYYTYYYTTTTTCTTYTYYYYTYT
scaffold148-421360	A	R	AARRAARRRAARRAAAARRRRRAARARRRAARAARRAAAAAAAARRRAGRRAARAARRAAARRRRARA
scaffold148-481688	G	R	RRGGRRGGGRRGGRRRRGGGGGRRGRGGGRGGRRGGRRRGGRRRGGGRGGGRRGRRGGRGRGGGGRGR
scaffold148-491484	C	Y	CCYYYCYYYCCYYCCCCYYYYYCCYCYYYCYYCCYYCCCYYCTCYYYCYYYCCYCCCYCYCYYYYCYC
scaffold148-491517	A	R	AARRGARRRAAARAAAARRRRRAARARRRARRAARRAAARRAGARRRARRRAARAAARARARRRRARA
scaffold148-491556	T	Y	TTYYCTYYYTTTYTTTTYYYYYTTYTYYYTYYTTYYTTTYYTCTYYYTYYYTTYTTTYTYTYYYYTYT
scaffold148-547016	G	K	GGKKGGTKGGGKKGGGGKKKKKGKKGKKKGKKGGKKGGGKKGGGKKKGKKKGGKGGGTGKGKKKKGKG
scaffold148-552724	R	G	RGRRRGGGRGRRRRRRGRGRRGRRGGGRRGRGRGGGRGGRRRGRGGRRGGGGGGGRGRRRGGGRRAGR
scaffold148-609904	T	Y	TTYYTTYYYTTTYTTTTYYYYYTTYTYYYTYYTTYYTTTYYTYTYYYTYYYTTTTTYYTCTYYYYTYT
scaffold148-611800	Y	C	YCYYTCCCYCYYYYYYYYCYYCYYCCCYYCYCYCCCYYCYYYCYCCYYCCCCCCCTCYYYCCCYTYCY
scaffold148-626176	Y	C	CYCCCYYYCYCCCCCCYCYCCYCCYTYCCYCYCYYYCCYCCCYCYYCCYYYYYYYCYCCCYYYCCCYC
scaffold148-651549	G	R	GGRRGGRRRGGRRGGGGRRRRRGGRGRRRGRRGGRRGGGRRGGGRRGGRRRGGRGGGRGGGRRRRGRG
scaffold148-651662	G	R	GGRRGGRRRGGRRGGGGRRRRRGGRGRRRGRRGGRRGGGRRGGGRRGGRRRGGRGGGRGGGRRRRGRG
scaffold148-667882	Y	C	YCYYCCCCYCYCYYYYCYCYYCYYCCCYYCTCYCCCYYCYYYCYCCYYCCCCCCCYCYCYCCCYTYCY
scaffold148-707223	M	M	CMMMCMAAMMCMMCCCMMAMMACCAMAMMMMACMAACCMMMCMCAAMCAAAMMAMCAMCMMAAMMCAC
scaffold148-1094185	C	M	CCMMCCMMMCCMMCCCCMMMCMCCMCMMMCMMCCMMCCCMCCMCMMMCMAMCCMCCCMCACMMMMCCC
scaffold148-1122142	R	G	ARARRRAGARARGA-RRAGRARAAA-RAARRRRGRRARRAAAGARRRRAARGGRAARRRARRRAGAGR
scaffold148-1149522	G	S	SCGGSCSSGCSGGSSSCGSGGSSSSCSGGCGSSCSSSGCGGCCSSSGSSSSCCSCSSGSGCSSGGSSS
scaffold1857-219	C	S	SCCSSCSCCCCSSSSSSSSSCCSSSCCSCCSCCCCCCSCCCCSCCSCSCSSCSSSSSSSSCSSCSCSS
scaffold1857-1238	R	A	ARRARRRRARARRAAAARARRRRARARARRRRAARARARARARRAAARRRAARRRRAAGARARAAAAR
scaffold1857-1305	W	A	AWWAAAWWAWAAAAAAAWAWWWWAWAWAWWWWAAWAWAWAWAAWAAAWWWAAWWWWAATAWAWAAAAW
scaffold606-11321	A	R	AAARRARAAARAAAARRAARARRARRRAARRRRRARRAARRARRRRRAAAAARAARRRARRRARAAAA
scaffold606-11896	C	S	SSCSSSSSSSSCCSCSCSGSCSSSCCGGCCSCCSGGSCCCGSSSGSCSCGCGSSCCCSGGSSSSSSSG
scaffold606-18062	C	S	SCCCCCCCSSSCSSSCSSSSSSCSSSCCSSCSSSSCCCSCCCCSSCCSSSSCSCSCSSCCCSCCSCSS
scaffold606-18136	T	Y	YTTTTTTTYYYTYYYTYYYYYYTYYYTTYYTYYYYTTTYTTTTYYTTYYYYTYTYTYYTTTYTTYTYY
scaffold606-54746	A	R	RRGGRGGRRRARRRARRRRRARRARRRRRARARARGGGRGGGRARGGRARAGAGAGRAGGGAGRAGRA
scaffold606-68439	C	M	MCCCCCCCMAMCMMMCCMMMMMCMMMCCCACMMMMCCCMCCCCMMCCMCMMCMCCCMMCCCMCCMCMM
scaffold606-68508	C	Y	YCCCCCCCYTYCYYYCCYYYYYCYYYCCCTCYYYYCCCYCCCCYYCCYCYYCYCCCYYCCCYCCYCYY
scaffold606-68790	G	R	RGGGGGGGRRRGGRRGRRRRRRGRRRGGRRGRRRRGGGRGGGGRRGGRRRRGRGRGARGGGRGGRGRR
scaffold606-68807	G	K	KGGGGGGGKGKGGKKGKKKKKKGKKKGGKKGKKKKGGGKGGGGKKGGKKKKGKGKGTKGGGKGGKGKK
scaffold606-71680	C	Y	YYTYTYYTYTTYYTYYYTYYYYYTYYYYTTTTYYYCYTYTTTTTYTTTTYTTTYTYCTTTTYYYYYYT
scaffold606-94581	C	Y	YCCCCCCCYYYCYYYCYYYYYYCYYYCCYYCYYYYCCCYCCCCYYCCYYYCCYCYCYYCCCYCCYCYY
scaffold606-99463	G	R	RGGGGGGGRRRGRRRGGRRRRRGRRRGGRRGRRRRGGGRGGGGRRGGRRRRGRGRGRRGGGRGGRGRR
scaffold606-113196	A	R	RRRRRGRRGRAGRRAGAAARAGRRAGGGGRARRRRRRGGRRRAGRRAGRGRRGAAAARARARARRRRG
scaffold606-148617	T	Y	YTTTTTTTYYYTCYYTYYYYYYTYYYTTYYTYYYYTTTYTTTTYYTTYYYYTYTYTYYTTTYTTYTYY
scaffold606-185105	A	R	RAAAAAAARRRARGRARRRRRRARRRAARRARRRRAAARAAAARAAAGRRRARARARRAAARAARAGR
scaffold606-187091	A	R	RAAAAAAARRRARRRARRRRRRARRRAARRARRRRAAARAAAAGRAARRRRARARARRAAARAARARR
scaffold606-191806	T	Y	YTTTTTTTYYYTYTYTYYYYYYTYYYTTYCTYYYYTTTYTTTTYYTTYYYYTYTYTYYTTTYTTYTYY
scaffold606-191824	T	Y	YTTTTTTTYYYTYTYTYYYYYYTYYYTTYCTYYYYTTTYTTTTYYTTYYYYTYTYTYYTTTYTTYTYY
scaffold606-202055	T	Y	TTTTTTYTYCYTCYYTYYYCYYTYYYTTCYTYYCYTTTYTTYTCYTTYYCYTYTYTCYYTTYTTYTYY
scaffold606-215607	T	Y	YTTTTTTTYYYTYYYTYYYYYYTYYYTTYYTYYYYTTTYTTTTYYTTYYYYTCTYTCYTTTYTTYTYY
scaffold606-235509	T	Y	YTTTTTTTYYYTYYYTYYYYYYTYYYTTYYTYYYYTTTYTTTTYYTTYYYYTYTYTYYTTTYTTYTYY
scaffold606-241245	C	Y	YCCCCCCCYYYCYYYCYYYYYYCYYYCCYYCYYYYCCCYCCCCYYCCYYYYCYCYCYYCCCTCCYCYT
scaffold606-255913	A	R	RAAAAAAARRRARRRARRRRRRARRRAARRARRRRAAARAAAARRAARRRRARAGARRAAARAARARR
scaffold606-275322	G	R	RGGGGGGGRRRGRRRGRRRRRRGARAGGRRGRRRRGGGRGGGGAAGGRRRRGRGRGR-GGGRGGRGRR
scaffold606-275334	C	S	SCCCCCCCSSSCSSSCSSSSSSCGSGCCSSCSSSSCCCSCCCCGGCCSSSSCSCS-S-CCCSCCSCSS
scaffold606-284723	A	R	RAAAAAAAARRAARRARRRRRRARRGAARRARRRRAAARAAAARRAARRRRARAGAGRAAARAARARR
scaffold606-317010	G	R	RGGGGGGGRRRGRRRGRRRRRRGRRRGGRRGRRRRGGGRGGGGRRGGRRRRGRGRGRRGGGRGGAGRR
scaffold606-317429	C	S	SCCCCCCCSSGCSSSCSSSSSSCSSSCCSSCSSSSCCCSCCCCSSCCSSSSCSCSCSSCCCSCCSCSS
scaffold606-370144	G	R	RGGGGGGGRRRGRRRGRRRRRRGRGRGGRRGRRRRGGGGGGGGRRGGRRRAGRGRGRRGGGRGGRGRR
scaffold606-370171	A	R	RAAAAAAARRRARRRARRRRRRARARAARRARRRRAAAAAAAARRAARRRGARARARRAAARAARARR
scaffold606-378489	A	R	RAAAAAAARRRARRRARRRRRRARRRAARRARRRRAAARAAAARRAARRRRARARARRAAARAARARR
scaffold606-380847	C	Y	TCCCCCCCYYYCTYYCYYYYYYCYYYCCYYCYYYYCCCYCCCCYYCCYYYTCYCYCTYCCCYCCYCTY
scaffold606-409191	G	R	RGGGGGGGARRGRRAGRRRRRRGRRGGGRRGRRRRGGGRGGGGRRGGRRRRGRGRGRAGGGRGGRGRR
scaffold2208-2488	C	Y	YYCCCCYYCYYCCYYYYYCYYCYYCYCYCCCCCCYYCYCCCYCCYCCCCCYYYYYTCYCYCYYCYYCY
scaffold2208-2566	G	S	GGSSSSGGSGGSSGGGGGSGGSGGSGSGSSSSSSGGSGSSSGGSGSSSSSGGGGGGSGSGSGGCGGSG
scaffold2208-6012	S	C	SCSCCCSCCSCCSSCCSSCSSSSSSCSSCSSSSSCCSCCCSCCSSSCCCCSCCCSSGCCSSCSSCCGC
scaffold2208-12287	A	M	MMAAMAMMAMMAACMCMMAMMAMMAMAMAAAAAAMMAMAAAMCAMAAAAAMMMAMCAMAMAMAAMMAM
C41283846-146	T	K	KKTKTTKKKTTTTKKTKKKTTTTKTKTTKKKTTTTTKKKTTKTKTKTKKKTKKKKKTKTTTTKTTKKK
C41283846-156	G	K	KKGKGGKKKGGGGKKGKKKGGGGKGKGGKKKGGGGGKKKGGKGKGKGGGKGKKKKKGKGGGGKGGKKK
scaffold7-138699	Y	Y	CYTYYYCCYYYCTYCCTTCYTYYYCYYTYYYYTTCTYYYYCTYTTCCCYCCTYYYTYYCYYYYTYYYT
scaffold7-138902	C	S	CSGSSGCCSSSCGSCCGGCSGSSSCSSGSSSSGGCGSCSSCGSSGCCCSCCGSSCGSSCGSSSGSSSG
scaffold7-138931	C	Y	CYTYYTCCYYYCTYCCTTCYTYYYCYYTYYYYTTCTYCYYCTYYTCCCYCCTYYYTYYCTYYYTYYYT
scaffold7-167555	C	Y	CCCCCYYCYYYYCYYYCCYYCYCYYCYCYCYYCCYCYCCCCCCYCYYYYTYCCCCCYYTCTYTCYCYC
scaffold7-198413	R	A	AAGAGRAARRRAARAARRARRRARARRRRARRGRARRARAARRRAAAARAARAAARGRAARGRRRARR
scaffold7-198576	R	G	GGAGRRGGRRRGGRGGRRGRRRGRGRGRRGRRARGRRGRGGRGRRGGGRGGRGGGRARGGRRRRRGRR
scaffold7-202717	Y	T	TTYTYYTTYCTTCYTTYYTYYYTYTCYTYTYYYYTYCTYTTYTCTTTTYTTYTTCYCYTTYYYYYTYY
scaffold7-204708	T	Y	TYCYYYTTYYYTCYTTCCTYCYYYTYYCYYYYCCTCYYYYTCTYCTTTYTTCYYYCYYTYYYCCYYYC
scaffold7-204764	C	Y	YCCCTYYTYYYYCYYYCCYYCYCYYYYCYCYYCCYCYCYCYCCYCYYYYCYCCCYCCYYCYYCCYCYC
scaffold7-579155	M	C	CCMCCMCCMMMCMMCCMMCMMMCMCMMMMCMMMMCMMCMCCACAMCCCMCCMCCMMMMCCMMMMACMM
scaffold7-597789	W	T	TTWTTWTTWWWTWWTTWWTWWWTWTAWWATWWWWTWWTWTTWWWWTTTWTTWTTWTWATTWWWWWTWW
scaffold7-657275	C	Y	YCCCCYYYYYYYCTYYCCYCCYCYYYYCYCYYCCYCYCYCYCCYCYYYCYYCCCYCYCTCYYYYYCCC
scaffold7-769711	G	R	RGGGRRRRRRA-GRRRGGRRGRGRRRRGRGRRGGRGRGRGRGARGRRRGGAGGGAGRRAGRRRRGGRG
scaffold7-800415	C	Y	CC-TYYCYYYCYYYYYYYCYTYYYCCCCCCTYCYYYYTCYTCYYYYTYTYYYYYCTYCCCCCCYTCYY
scaffold7-800464	C	Y	YY-CCCCYYYYCYCCYCYYCCYYYYYTYCTCYYYCYYCCCCYCCYYCYCCCYYYYCCYCTCCCYCYYY
scaffold7-938250	C	M	MMMCCMCCCMMMMMMMMCMMMMMCMCCCAMCCCMCMCCMCMCCCMCMMCMCMCMMMCMCCCCMMMCMM
scaffold7-938458	C	Y	YYYCCYCCCYYYYYYYYCYYYYCCYCCCCYCCCYCYCCYCYCCCYCYYCYCYCYYYCYCCCCCYYCYY
scaffold7-1014756	R	A	AARAARAARRRARRAARRARRRARAGRGRARRRRARRARAARARRAAAAAARAARGRRAARRRRRRAR
scaffold7-1125749	A	R	GRARARGGRRRGARGGAAGRARRRGRRARRRGAAGARRRRGARRAGGGAGGARRRARRGRGRRRRARA
scaffold7-1142214	C	Y	CCTCCCYYCYYTCCYT-YYCTYTYY-CTTYCYYCYTYCYCY-YTCYYCYYYYCTCT-CYYYTCTYYTC
scaffold7-1391540	C	Y	YCCCYCYYYYYTCYYYCCYYCYCYYCYCTCCYCCTCYCYCTCTYCYTYCYCCCCYCYYCCYYYYYC-C
scaffold7-1447661	G	R	RGGGGRRRRRRRGRRRGGRRGRGRRRRGAGRRGGRGRGRGRGGRGGRRGRAGGGAGRRRGRRRRRGAG
scaffold7-1483459	T	Y	YTTTYYYYYYYYTYYYTTYYTYTYTYYTYTTYTTYTYTYTYTYCTYYYTCYTTTTTCTYTYCYYYTCT
scaffold7-1531287	T	Y	YTTTTYYTCYTTTYYYTTYYTYTYYCYTTTYYTTYTYTYTYTTYTYYYTYTTTTYTTYYTYTYCYTYT
scaffold7-1776981	G	R	RGGGARRRRRRAGRRGGGRRGRGRRRRGRGRRGGRGRGRGRGARGRGAGRRGGGRGAAAGRRRRGGRG
scaffold7-1831695	Y	C	CCYCCYCCYYYCYYCCYCCYYYCYCYYTYCYYCYCYYCYCYYCYYCCCYCCYCCTTCTCCYYYTYYYY
scaffold7-1831810	R	A	AARAARAARRRARRAARRARRRARARRGGARRRRARRARARRARRAAARAARAAGGGRAARRRARRRR
scaffold7-1831845	R	A	AARAARAARRRARRAARRARRRARARRGGARRRRARRARARRARRAAARAARAAGGGRAARRRARRRR
scaffold7-1831889	G	R	RGGGGRRRRRRRGRRRGGRRGRGRRRRGGGRRGGRGRGRGRGGRGRRRGRGGGGGGGRRGRRRARGRG
scaffold7-1845724	A	R	ARGRRRAARRRAGRAAGGARGRRRARRGRRRRGGAGRGRRRGGRGAAAGAAGRRRGARARRARRRGRG
scaffold7-1848650	T	Y	TYCTTYTTYYYTCYTTCCTYCYYYTTYCTYYYCCTCYTYYYCYYCTTTCTTCYYYCYYTYYYYYYCYC
scaffold7-1896018	G	K	KGKGGKGGKGGGGKKGKKKKKKKKKTGKKKGKKGKGKGGKKGGKKGGKGKKGKGGKKGGKKGGGGGKK
scaffold7-1896041	A	R	RARAARAARAAAARRARRRRRRRRRGARRRARRARARAARRAARRAARARRARAARRAARRAAAAARR
scaffold7-1896050	C	Y	YCYCCYCCYCCCCYYCYYYYYYYYYTCYYYCYYCYCYCCYYCCYYCCYCYYCYCCYYCCYYCCCCCYY
scaffold7-1896077	C	Y	YCYCCYCCYCCCCYYCYYYYYYYYYTCYYYCYYCYCYCCYYCCYYCCYCYYCYCCYYCCYYCCCCCYY
scaffold7-1896097	C	M	MCMCCMCCMCCCCMMCMMMMMMMMMACMMMCMMMMCMCCMMCCMMCCMCMMCMCCMMCCMMCCCCCMM
scaffold7-1900302	R	A	RGRGAARRAAARRARRRRRARAGARAARAGAARRRRAGAGARAARRRRRRRRGGARAARGAAAAARAR
scaffold7-2064887	A	M	MAAAMMMMMMMAAACMAAMMAMAMMAMAMAMMAAMAMAMAMACMAMAMAMMAAAMACCAAMMMMMAMA
scaffold7-2065072	C	M	MMMCCCCCMCCACCCCCCMMCCCMMCMCMACMMMMMMCMCMCCCCCMMMMCCCMCCMCCMMMMCAMMM
scaffold7-2065086	C	Y	YYYCCCCCYCCTCCCCCCYYCCCYYCYCYTCYYYYYYCYCYCCCCCYYYYCCCYCCYCCYYYYCTYYY
scaffold7-2065095	A	R	RRRAAAAARAAGAAAAAARRAAARRARARGARRRRRRARARAAAAARRRRAAARAARAARRRRAGRRR
scaffold382-52057	Y	C	CCCCCYCYYYCYYYCYYCYYCCCCYCYYCCYYYCCYCYYYYYCCCYYYYCYYYCCYYYCYCCYCYYCC
scaffold382-235451	M	A	AAAAAAAMMMAMMMAMMAMMAAAAMAMMAAMMMAAMAMMMMMAAAMMMMAMMMAAMMMAMAAMAMMAA
scaffold382-235545	Y	C	CCCCCCCYYYCYYYCYYCYYCCCCYCYYCCYYYCCYCYYYYYCCCYYYYCYYYCCYYYCYCCYCYYCC
scaffold382-265099	Y	C	YYYYYCYCCCYCCCYCCYCCYYYYCYCCYYCCCYYCYCCCCCYYYCCCCYCCCYYCCCYCYYCYCCYY
scaffold382-584820	Y	T	TTTTYYTYYYYYCCYCYTYYTTTYYTYCTTCYYTTCYYYCYYYYTYYCCYYCYYTCCYYYTYCYCCTY
scaffold382-584859	K	G	GGGGTKGKKKKKTTKTKGKKGGGKKGKTGGTKKGGTKKKTKKKKGKKTTKKTKKGTTKKKGKTKTTGK
scaffold382-827119	G	R	GGGGRRGRRRRRAARARGRRGGGRRGRAGGARRGGARRRARRARGRRAARRARRGAARRAGRARAAGG
scaffold382-876004	W	W	TTTTWWTWWWWWAAWAWTWWTTTWWTWATTAWWTTAWWWAWWAWTWWAAWWAWWTAAWWWTWAWAATW
scaffold382-986734	Y	T	YYYYYTYTTTYTTTYTTYTTYYYYTYTTYYTTTYYTYTTTTTYYYTTTTYTTTYYTTTYTYYTYTTYY
scaffold382-1301673	G	R	RRRRRARAAAGARRGRAAAARRRGARARRRRAARRRGAAAAARGRAARRGARAGGRRAGARGRGRGRG
scaffold382-1301692	C	Y	YYYYYTYTTTCTYYCYTTTTYYYCTYTYYYYTTYYYCTTYTTYCYTTYYCTYTCCYYTCTYCYCYYYC
scaffold382-1301772	A	R	RRRRRGRGGGAGRRARGGGGRRRAGRGRRRRGGRRRAGGGGGRARGGRRAGRGAARRGAGRARARARA
scaffold382-1337985	W	A	AAAATWAWWWAWWWAWWWWWAAAAWAWWAAWWTAAWAWWWWATAAWWTWATWWAAWWAAWAAWAWWAA
scaffold382-1344834	G	R	GGGG-RGRRRRARARRRRRRGGGRRGRAGGRRGGGRGGGRRAARGRGARAARRGGAAARRGRARARGR
scaffold382-1431812	T	Y	YYYYTTYTTTCTYYCYTTTTYYYCTYTYYYYTTYYYCTTYTTTCYTTYYCTYTCYYYTCTYCYCYYYC
scaffold382-1447327	C	S	SSSSCSSCSSCCCCCCSSSSSSSCSCSCSSCSSSSCCCSCSGCCSGCCCCSCSCSCCSCSSCCCCCSC
scaffold855-16657	A	R	AAARGRRARRRGRRRRRAARGGRAAGRRRGAGRRRRGAGGRRGRRRRRGGGGGGGGGGRRGRRGRARA
scaffold855-57906	A	R	AAAAARRARRRRRARARAARRRAAAARRRRARARARRARAAR-ARRRAAAARRRRRRAAGRRRRAAAA
scaffold855-91619	C	M	CCCCCMACMMMMMCMCMCCMMMCCCMMMMMCMCACMMCMMCMCCMMMCCCAMCMMMMMMMMMMMCCCC
scaffold855-126560	R	G	RRRRRRRRRRRGRGRGRRRRGGGRAGAARGRGGRGRGRGGGRRGRRRGGGGGGGGGGGRGGRRGGRGR
scaffold855-256113	M	A	AAAMMAAAAAAMAMAMAAAAMMMAAMAAAMAMMAMAMAMMMAMMAAAMMMMMMMMMMMAAMAAMMAMA
scaffold855-256136	K	G	GGGKKGGGGGGKGKGKGGGGKKKGGKGGGKGKKGKGKGKKKGKKGGGKKKKKKKKKKKGGKGGKKGKG
scaffold855-325390	R	G	GGGRRGGGGGGRGRGRGGGGRRRGGRGGGRGRRGRGRGRRRGRRGGGRRRRRRRRRRRGGRGGRRGRG
scaffold855-350550	R	G	RRRGGRRRRRRGRGRGRRRRGGGRRGRRRGRGGRGRGRGGGRGGRRRGGGGGGGGGGGRRGRRGGRGR
scaffold855-359148	G	R	RRRAAGGRGGGRGAGAGRRGRRARRRGGGRRRAGAGRRRRAGAAGGGARARRRRGRRRGGRGGRARAR
scaffold855-525710	R	G	RRRGGRRRRRRGRGRGRRRRGGGRRGRRRGRGGRGRGRGGGRGGRRRGGGGGGGGGGGRAGRRGGRGR
scaffold855-579808	M	A	AAAMMAAAAAAMAMAMAAAAMMMAAMAAAMAMMAMAMAMMMAMMAAAMMMMMMMMMCMAAMAAMMAMA
scaffold855-603311	W	A	WWWAWWWWWWWAWAWAWWWWAAAWWAWWWAWAAWAWATAAAWWAWWWAAAAAAAAAAAWWAWWAAWAW
scaffold855-648471	C	Y	CCCCCYYCYYYYTCYCYCCYYYCCCYYTTYCYCYCYYCYYCYCCYYTCYCCYYYYCTYYTYYYYCCCC
scaffold855-731887	K	G	GGGKKGGGGGGKGKGKGGGGKKKGGKGGGKGKKGKGKGKKKGKKGGGKKKKKKTKKKKGGKGGKKGKG
scaffold855-805493	R	G	RRRGGRRRRGRGRGRGRRRRGGGRRGRRRGRGGRGRGAGGGRGGRRRGGGGGGGGGGGRRGRRGGRGR
scaffold34-32935	T	Y	YYTTTYYYTYYTTYYCTTTYTYTYYCTTTYYYTTYTTYYTYTTTTYTYTYYTTTYTYTYCTYYYTCYT
scaffold34-59280	C	Y	YCCCTYYYCYYCCYYYYCYYCYCYYYCCCYYYCCYCCYYCYCYYCYCYCYYCCCYYYCCCCYYYCTYC
scaffold34-70044	C	Y	YYCCCYYYCYYCCYYYYCYYCYCYYYCCCYYYCCYCCCYCYCCYCYCYCYYCCCYYYCYCCYYYCYYC
scaffold34-85038	C	Y	YTCYYYTYCYYCCYYTTCYYCYYYYYYCCCYYCYTCCYTCTCYYCCCTYYTYCCYYYYCYCTYYYYTY
scaffold34-87984	G	R	RAGRRRARGRRGRAAAAGRRGRRRRRRGGRRRGRAGGRAGAGRRGRGARRARGGRARRRRGARRGRAR
scaffold34-353438	G	R	RAGRGRARGRRGRRRAAGRRGRRARARGGRRRGRAGGGAGAGRRGRGARRARGGRAARARGARRRRAR
scaffold34-376047	G	R	RAGRRRARGRRGRRRAAGRRGRRGRRRGGRRRGRAGGGAGAGARGRGARRARGGRRRARRGARRGRAR
scaffold34-389829	A	M	MACMMMAMCMMCMAMAACMMCMMMMMMCCMMMCMACCMACACAMCMCAMMAMCCAAAAMMCAMMMCAM
scaffold34-410423	C	M	MACMMAAMCMMCMMMAACMMCMMMMMMCCMMMCMACCMACACMMCMCAMCAMCCAMMMAMCAMMMMAM
scaffold34-410453	A	W	WTAWWTTWAWWAWWWTTAWWAWWWWWWAAWWWAWTAAWTATAWWAWATWATWAATWWWTWATWWWWTW
scaffold34-436435	G	S	SSGGGGSSGGSGGSSSSGSSGSGSSSGGGSSCGGSGGSSGSGSSGSGSGSSGGGSSSGSCGSSSGGSG
scaffold34-436497	A	R	RGARRAGRAARARRRGGARRARRRRRRAARRGARGAARGAGARRARAGRRGRAARRRRRGAGRRRAGG
scaffold34-516987	W	T	WTWWWTWTTTWTWWWWWWTWWTTWTTTTTTWTTWWTWWTWWTTWTTWWTWTTTTTWTWTTTTTWWWTW
scaffold34-596510	T	Y	YCTCCYCYTYYTCYYCCTYYTYYYYYCTTYYYTYCTTCCTCTCYTYTCYYCYTTYCYYCCTCYYYYCY
scaffold34-596522	G	R	RAGAARARGRRGARRAAGRRGRRRRRAGGRRRGRAGGAAGAGARGRGARRARGGRARRAAGARRRRAR
scaffold34-596572	G	R	RRGGGRRRGRRGGRRRRGRRGRGRRRGGGRRRGGRGGRRGRGGRGAGRGRRGGGRAAGAAGRARGRRG
scaffold34-609603	Y	Y	YTCYTYTYCYYCYYYTTCYYCYYYYYYCCYYYCYTCCYTCTCTYCYCTYCTYCCTYYYYYCTYYYYTY
scaffold34-609863	W	W	WATTAWAWTWWTAWWAATWWTWWWWWWTTWWATWATTWATATAWTWTAWWAWTTWWWWWTTAWAWWAW
scaffold34-612743	C	M	MMCCAMMMCMMCCMMMMCMMCMCMMMCCCAMMCCMCCMMCMCCMCMCMCMMCCCMMMCCMCMMMCMMC
scaffold34-615524	T	Y	YYTTCYYYTYYTTYYYYTYYTYTYYYTTTYCYTTYTTYYTYTCYTYTYTYYTTTYYCTCYTYYTTYYT
scaffold34-658184	C	Y	YTCCYYYYCTYCCYCYTCYYCYCYYTCCCCYYCCYCCYTCYCYYCYCYCYYCCCTYYCTYCYYYCYYC
scaffold34-658264	A	W	WTAAWWWWATWAAAAWTAWWAWAWWTAAAAWWAAWAAWTAWAWWAWAWAWWAAATWWATWAWWWAWWA
scaffold34-675797	Y	Y	YCTYCYCYTYTTYYYCCTYCTYYYCYYTTTYYTYCTTYCTCTCYTYTCYYCYTTCCYYYYTCYYYYCY
scaffold34-675961	R	R	RAGRRRARGRGGRRRAAGRAGRRRRRRGGGRRGRAGGRAGAGARGRGARRARGGAARRRAGARRRRAR
scaffold34-678983	A	M	MACMCAAMCMMCMMMAACMMCMMMCMMCCMMMCAACCMACACMMCMCAMMAMCCCMMMCMCAMMMMAM
scaffold34-678984	A	R	RGARGGGRARRARRRGGARRARRRARRAARRRAGGAARGAGAGRARAGRRGRAAARRRARAGRRRRGR
scaffold34-678991	A	W	WTAWWTTWAWWAWWWTTAWWAWWWAWWAAWWWATTAAWTATAWWAWATWWTWAAAWWWAWATWWWWTW
scaffold34-679062	Y	Y	YCTTCCCYTYYTYYYCCTYYTYYYTTYTTYYYTCCTTYCTCTCYTYTCYYCYTTYYYYTYTCYYYYCY
scaffold34-686847	Y	Y	YTCYTYTYCTYCTYYTTCYYCYYYYCYCCYYYCYTCCYTCTCTYCYCTYYTYCCYYYYCYCTYYYYTY
scaffold34-747575	C	Y	YCTYCYCYTYYTYYYCCTYYTYYYYYYTTYYYTYCTTYCTCTCYTYTCYYCYTTCYYCYCTCYYYYCY
scaffold34-755790	A	M	MCAMCMCMAMMAMMMCCAMMAMMMMMMAAMMMAMCAAMCACACMAMACMMCMAAMMAMACACMMAMCM
scaffold34-769779	T	K	KTGKTKTKGKKGKKKTTGKKGKKKKGKGGKKKGKTGGGTGTGTKGKGTKKTKGGKKKTGKGTKKKKTK
scaffold34-796072	T	K	KTGKKKTKGKKGKKKTTGKKGKKKKKKGGKKGGKTGGGTGTGGKGKGTKKTKGGKKGKKKGTKKKKTK
scaffold34-816468	Y	Y	YTCTTCTYCYYCYYYTTCYYCYYYYCYCCYYYCYTCCYTCTCTYCYCTYYTYCCYYYYYYCTYYCYTY
scaffold34-852690	G	R	RGARGRGRARRARRRGGARRARRRRRRAARRRARGAARGAGAGGARAGRRGRAARRRRRRAGRRRRGR
scaffold34-881375	T	Y	YCTYYYCYTYYTYYYCCTYCTYYYYYYTTYYYTYCTTCCTCTCYTYTCYCCYTTCYCYYCTCYYCYCY
scaffold34-881392	C	Y	YTCYYYTYCYYCYYYTTCYTCYYYYYYCCYYYCYTCCCTCTCTYCYCTYTTYCCTYTYYTCTYYTYTY
scaffold34-881423	M	M	MCAMMMCMAMMAMMMCCAMMAMMMMMMAAMMMAMCAAMCACACMAMACMCCMAAMMMMMMACMMMMCM
scaffold34-881427	T	Y	YCTYYYCYTYYTYYYCCTYCTYYYYYYTTYYYTYCTTTCTCTCYTYTCYCCYTTCYCYYCTCYYCYCY
scaffold34-883038	G	R	RAGRARARGRRGRRRAAGRRGRRRRRRGGRRRGRAGGRAGAGARGRGARRARGGRRRRGRGARRRRAR
scaffold34-883099	G	R	RAGRARARGRRGRRRAAGRRGRRRRRRGGRRRGRAGGRAGAGARGRGARRARGGRRRAARGARRRRAR
scaffold34-885032	T	Y	YTCYYYTYCYYCYYYTTCYYCYYYYYYCCYYYCYTCCTTCTCYYCTCTYYTYCCYCYYYYCTYYYYTY
scaffold34-1046971	Y	T	YTCTTTTYYYYYTYYTTTYYYYTYYCTCYYYTTTTYYYTTTTTTYTYTTYTTYYCYCTYYYTYYTYTT
scaffold34-1152752	A	R	RRARAGGRARRARRRGGARRARRRGRRAARGRARRAAGGAGAARARAGRRGRAARRRRGRAGRRRRGR
scaffold34-1288256	T	Y	TCYYYYCYYYYTCYYCCTYYYYYYTCCCTCYYYYYTTYYTYCCYYTTYYTYCYYTTCYTTYCCCCYYY
scaffold34-1296359	C	Y	YYCCCYYYCTYCCYYYYCYYCYCYYYCCCYYYCCYCCYYCYCCYCYCYCYYCCCCYYCYYCYYYCYYC
scaffold34-1296515	T	W	WWTTTWWWTTWTTWWWTTWWTWTWATTTTWWWTTWTTWWTWTTWTWTWTWWTTTWWWTWWTWWWTWWT
scaffold34-1369460	R	A	RAGAARARRRRGARRAARRRRRARARAARRGRRAARRAARARARRRRAARAARRRGRAGGRARRARAA
scaffold34-1369502	M	A	MACAAMAMMMMCAMMAAMMMMMAMAMAAMMCMMAAMMAAMAMAMMMMAAMAAMMMCMACCMAMMAMAA
scaffold34-1369530	R	G	RGAGGRGRRRRAGRRGGRRRRRGRGRGGRRARRGGRRGGRGRGRRRRGGRGGRRRARGAARGRRGRGG
scaffold34-1410280	Y	T	CTYTTYTYYYYTTYYTTYYCYCTYYYTYYYYCCTTYYYTYTYTYYYYTTCTTCCCYYTYCYTYYTYTT
scaffold34-1410361	R	A	RARAARAGRGARAGRAARAGRRAGGRARRARRRAARRGARARARRGRAARAARRGRRARRRARRAGA-
scaffold34-1410376	R	A	RARAARAGRGARAGRAARAGRRAGGRARRARRRAARRGARARARRGRAARAARRGRRARRRARRAGA-
scaffold34-1460571	A	R	RRRRGARARRARRRARRAAARARAAARARARAARRARARRRAGRRRAGRARRARAAARARAAAARARA
scaffold34-1462114	A	R	ARAAARARRRAARRRRRARRAAARRRRAAARAAARAARAARAARRRARARARAARRAARRRARAAAAA
scaffold34-1476777	T	Y	CCYYCYYYCCYCYYCYYCYYYYYYCTCCYCCCYCCYCYCYCCCCYCYYCCYYCYCYCYCCYCYCYYCY
scaffold789-122826	G	R	GGRRGGGRRGGRRRRGGRRRRRGGRARGGGAGRGRGGRGRGRRRRRRRGGGGRGRGRRGAGRGRGGRR
scaffold789-249333	Y	C	CYCCCYYCYCYCCCCCYYYYCYYYCCCYTYCYCYYCCYYYYYCYYCCYYCCCYYCCYYYCYCCCYCYY
scaffold789-259206	T	W	TTWWWTTWATTWWWWTTWWWWWTTWWWTTTWTWTWTTWTWTAAWWWWWTTTTWTWTAATWTWTWTTWW
scaffold789-304223	M	C	CMAMMMMMACMAMAMCMAAAMAMMMMMAAMMMMMACCAMAMAAAAMMAMCCCAMMCAAMMMMCMMAAA
scaffold789-340828	C	Y	CCTYYCCYTCCCYYYCCCYCYYCCYCYCCCYCYCYCCYCYCYYYYYYYCCCCYCYCYYCTCYCYCCYY
scaffold66-38946	Y	C	YCYYYCCCYCYYYYYYCYCYYCYYCCCYYCYCYCCCYTCTYYCYCCYYCCCCCCCYCYYYCCCYYYCY
scaffold66-38959	W	T	WTWWWTTTWTWWWWWWTWTWWTWWTTTWWTWTWTTTWATAWWTWTTWWTTTTTTTWTWWWTTTWWWTW
scaffold66-38961	R	R	RAGGGAGRGARGGRRRAGRGGRRRRARGGARRRARRRGAGGRARRRGRRRRAARARRGRGARRGGRRR
scaffold66-38971	M	C	MCMMMCCCMCMMMMMMCMCMMCMMCCCMMCMCMCCCMACAMMCMCCMMCCCCCCCMCMMMCCCMMMCM
scaffold66-113006	G	R	RGAAGGRRAGRAARRRGARAARRRRGRAAGRRRGRRRRGAARGRRRARRARGGRGRGAAAGRRAARRR
scaffold66-113028	G	R	RGAAGGRRAGRAARRRGARAARRRRGRAAGRRRGRRRRGAARGRRRARRARGGRGRGAAAGRRAARRR
scaffold323-121442	C	M	MMCCCCMMMMMCCMMMCCMMCMCMMCMCMCMMCCMCMCMCMCCMCMMMMMMCCCMCMMMCAMMCACMC
scaffold323-128281	S	G	GGGGGSGGSSSGCSGGCSGSSSGSGSSSSGSSSSGSSGSGGSCSSGGGSGGSGGSSSSGGCSSSSGCS
scaffold323-203449	T	Y	TYTTTTYYYYYYTYYYTTYYTYTYYTYTYTYYTTYTYTYTYTYTTYYCYYYTTTCTTYCTYYYTYTTT
scaffold323-226856	R	A	RRGRAARGRRRRAAARAARARARARRRAARRARRAAAARRRRAAAAARARARAARARRAAAARGARAA
scaffold323-244978	T	Y	TTCYCCTYTTYTYCYYCYYYTCYCYTYTYTTYTYCCCYTYTTYCYYYTYTCYCYTYYYYTYYYYCTYC
scaffold323-283400	A	W	WWAAAAWAWWAAWAWAAWAWWAAAAWAWWWWWWAAAAWWAWWAAWWWWWAWAAWWWAATWWWAAAWWA
scaffold323-283429	A	W	WWAAAAWAWWAAWAWAAWAWWAAAAWAWWWWWWAAAAWWAWWAAWWWWWAWAAWWWAATWWWAAAWWA
scaffold323-283475	G	R	AARRAGARAARRRGRRGRRRAGRGRARARAARARGGGRARAAAGRRRARRRRGRARRRAARRRRGARG
scaffold323-357883	G	R	GGRGRRAGRRRRAGRGGGGRRRRRGGRGRRGRGRGRRGGGGGRRGRGRRGARRAGRRRRGRGRRGGRR
scaffold323-377076	Y	C	YYYYCCYYYYYYCCCYCCYCYCYCYYYTCYYCYCCCCCYYYCCCCCCYCYCYCCYCYYCCCCYYCYCC
scaffold323-422251	G	R	RRGGRGRGRRGGRGRGGRGRRGGGGRGARRRRRGGGGGRGRRRGRRRRRGRGGRRRGGRRRRGGGRAG
scaffold323-422320	A	R	AARRAGARAARRAGRRGRRRAGRGRARARAARARGGGGARAARGRRRARRRRGAARRRRAARRRGAAG
scaffold323-446682	C	Y	YYCCCCYCYYCCYCYCCYCYYCCCCYCYYYYYYCCCCYYCYYCCYYYYYCTCCYYYCCYYYYCCCYYC
scaffold323-650559	C	Y	YYCCCCYCYYCYYCYCCYCYYCCCCYCYYYYYYCCCCYYCYYYCYYYYYCYCCYYYCCTCYTCCCYYC
scaffold323-802477	A	W	WWAAAAWAWWAWWAWAAWAWWAAAAWAWWWWWWAAAAWWAWWAAWWWWWAWAAWWWAAAWWWAAAWWA
scaffold1600-15622	K	K	GKKKGKTTKTGGKGGGKKTKKTGKTKTKKKKTGKTTGGKKKGGGTKKGTTTKKTKGTKGTKTTKKGTG
scaffold1600-17028	Y	C	YCYYYCCCYCYYYYYYCYCYYCYCCCCYYCYCYCCCYYCYYYCYCYYYCCCCCCCYCYYCCCCYYYCY
scaffold1600-88627	Y	T	YTYYCTTTYTYYYYYYTYTYYTYTTTTYYTYTYTTTYYTTYYCYTYYYTTTTTTTYTYYTTTTYYYTY
scaffold1600-88660	R	G	RGRRAGGGRGRRRRRRGRGRRGRGGGGRRGRGRGGGRRGGRRARGRRRGGGGGGGRGRRGGGGRRRGR
scaffold1600-113389	G	R	GGRRGGRRRGGGGGGGGRRRRRGGRGRRRGRRGGRRGGGRRGGGRRRGRRRGGRGGRRGAGRRRRGRG
scaffold1600-130282	W	T	WTWWTTTTWTWWWWWWTWTWWTWWTTTWTTWTWTTTWWTWWWTWTWWWTTTTTTTWTWWTTTTWWWTA
scaffold874-13892	C	Y	YTCYYTTYYYTYCYYTTYYYYYTTYCCTTTYTYTYYYTTYTYYTYYYCTYYYCTYTYCTCTYYCTTYY
scaffold874-20615	T	K	KKKTTKTKKKTTKTTTKKKTTTTTKTKKTTKTKKKTTTKTKTKKKTTTTTKKTKTKTKKTKTTKKKKT
scaffold874-42283	R	R	ARGRARRRGARGRGRARGGGRGRRRRRRRRRRRRRAAGRGRGAGGRRGRAAAGRAAGGRGRRARRRGG
scaffold874-42315	C	S	CCSSCCCSSCCSSSSCCSSSSSCCSSSCCCSCSCSCCSCSCSCSSSSSCCCCSCSCSSCGCSCSCCSS
scaffold874-82114	R	G	GARGGRRGRGGRGRGGRGRRGRRRGGGRRAGRGARGGRRRRRGRGGGRRGGGRRGGGRAGRGGGRRRR
scaffold874-105800	C	Y	CYTYYCYYTCYTYTYCYTTTYTYYYYYYYYYYYYTCCTYTYTCTTYYTYCCCTYYCTTCYCYCYYCTT
scaffold874-105841	C	Y	TYCYYTYYCTYCYCYTYCCCYCYYYYYYYYYYYYCTTCYCYCTCCYYCYTTTCYYTCCTYYYTYYTCC
scaffold874-106806	S	C	CSSCCSSCSCSSCGCCGGSGCSSSC-CCSSCSCCSCCSSSSGCSSCCSSCCCSSCCGSSCSCCCSSSC
scaffold874-106979	Y	C	CYYCCYYCYCYYCYCCTYYYCYYYCCCYYYCYCCYCCCYYYTCYYCCYYCCCYYCCTYYCYCCCYYYY
scaffold874-186215	A	R	AARRRAARRAARRRRAARRRRRAARRGAAARARARAARARARRRRRRRAAAARARAGRARARARAARR
scaffold874-187176	C	Y	CCYYYCCYYCCYYYYCCYYYYYCCYCYCCCYCYCYCCYCYCYYYYYYYCCCCYCYCTYCYCYCYCCYT
scaffold874-270642	C	M	CCMMMCCMMCCMMMMCCMMMMMCCMMMCCCMCMCMCCMCMCMMMMMMMCCCCMCMCMMCMCMCMCCAM
scaffold874-275665	T	K	GKTKKKKKTGKTKTKGKTTTKTKKKKKKKKKKKKTGGTKTKTTTTKGTKGGGTKKGTTKKKKGKKKTT
scaffold874-313704	C	S	CSGSSSSGGCSGSGSCSGGGSGSSSSSSSSSSSSGCCGCGSGSGGSSGSCCCGGSCGGSSSSCSSSGG
scaffold874-316234	A	R	ARGRRRRRGARGRGRARGGGRGRARRRARRRRRRGAAGRGRGRGGRRGRAAAGARAGGRRRRARARGG
scaffold874-316237	T	Y	TYCYYYYYCTYCYCYTYCCCYCYTYYYTYYYYYYCTTCYCYCYCCYYCYTTTCTYTCCYYYYTYTYCC
scaffold874-355387	R	G	GRRGGGRGRGRGGRGGRAGRGRRRGGGGRRGRGRRGGRRGRRGRRGGRRGGGRRGGGRRGRGGGRRRR
scaffold874-355491	W	T	TWWTTWWTWTWWTWTTWAWWTWWWTTTWWWTWTWWTTWWTWWTWWTTWWTTTWWTTTWWTWTTTWWWW
scaffold2200-8562	C	S	SSCCCCSSSSSSCSGCSCCSCCCGS-S-CCSSCSSSCSCCSSCCSCSCSCSSGSCSCSCSCSSCSSCS
scaffold611-37778	G	R	AAARRRAAGRGGAGGRRRGRRRRAARARRAGRARARARARGGAAARRRRRRRAARARARARRAAGGGR
scaffold611-37782	G	R	AAARRRAAGRGGAGGRRRGRRRRAARARRAGRARARARARGGAAARRRRRRRAARARARARRAAGGGR
scaffold611-60712	A	R	RAGAGARARAAAARRRRRRARRAGRAAGGGARRAARRARRRRAARARRRGARARARAGRARRRRRRRR
scaffold611-62014	C	S	CCCSSSCCGSGGCGGSSSGSSSSCCSCSSCGSCSCSCSCSGGCCCSSSSSCSCCSCSCGCSSCCSGGS
scaffold611-88026	A	R	AAAAAAARAARARARARRRARRRRAAAAARAARRRARRRAARRARRRRAARAARRRAARARARAARRA
scaffold611-122827	C	Y	TTTYYYTTCYCCTCCTYYCYYYYTTYTYYTCYTYTYTYTYCCTTTYYYYYYYTTYTCTYTYYTTYCCY
scaffold611-122843	C	Y	TTTYYYTTCYCCTCCTYYCYYYYTTYTYYTCYTYTYTYTYCCTTTYYYYYYYTTYTCTYTYYTTYCCY
scaffold611-190215	A	R	AARRAARRARRAAARRARRRRAAAAGARARARARRAARRRAAAAARRRARAARRAAARARARRARRAR
scaffold611-190230	K	T	KKKKTKKKTTKTKKKKKTKTKTKTTTTTKTKTTKKKTKKKKKTTTKKTKTTKTKGTTTGKKTTTTTKK
scaffold611-190240	S	G	SSSSGSSSGGSGSSSSSGSGSGSGGGGGSSSGGSSSGSSSSSGGGSSGSGGSGSCGGGCSSGGGGGSS
scaffold611-352932	G	R	AAARRRAAGRGGAGGRRRGRRRRAAGARRAGRARARARARGGAAARRRRRRRAARARARARRAARGGR
scaffold611-411676	A	R	RRRAAAAAAAAARRAAARAAARRRRAAAAARRRARRRARRAARRRAARARRARRRARRRAAAARAAAR
scaffold611-438365	C	Y	YYYCYCYYCCCCYCCCCYCYCYCYYCYCYYCCYCYCYCYCCCTYYCCYCYCCYYCYTYYYCCYYCCCC
scaffold1492-81218	R	A	AARRAAAAARAARRGARRAARRARGRRARRRRRARARAARRAARRAAAARRARRAAARGGGRARRARA
scaffold1492-124939	G	K	KKKKGKGKKKKKGGGGKKKKKGKGKGKGKGKKGKKKKGKKGGGGGKGKKGGKGGK-TGGGGGKGGKGK
scaffold1492-124960	C	S	SSSSGSCSSSSSCCCCSSSSSCSCSCSCSCSSCSSCSSSSCCGCCSCSSCCSCCS-SCCCCCSCCSCS
C42732259-202	C	M	CCMCMMCCMCCMMCCCMCMMCCMMMMMCCCCCMCMMMCMCCMCMMCCMMMMMMCMCMMCCMCCMMMMC
C42732259-632	Y	C	CYCYYCYYCYCCYYCYCCCYCCCCYCYYYYCCCCYCCYYYYCYCYYYYCCYCCCCYCCYYYYCCYYYC
scaffold1085-102659	W	A	AWAAAAAAAAWWWWWAWWWAAWWAAWAWWWAWAWAAAWAAWWAWWAWAWAWAAWWAAWWWWAAWWAAA
scaffold1085-107130	T	W	WTTWWWWTWTWTTWTWWWWTWWWTTWTWWTWTWTWWTTWTTAAWTTATWWWTWWWTWWTTWTTWWWTW
scaffold1085-107141	T	W	WTTWWWWTWTWTTWTWWWWTWWWTTWTWWTWTWTWWTTWTTAAWTTATWWWTWWWTWWTTWTTWWWTW
scaffold1085-136688	W	T	TWTTTTTTTTWWWWWTWWWTTWWTTWTWWWTTTWTTTWTTWWTWWTWTWTWTTWWTTAWWWTTWWTTT
scaffold1085-183777	G	R	RGGRGRRGRGRGGRGRGRRGRRRGGGGGRGRGRGRRGGRGGRGRGGGRRRRGRGAGRRGGRGGRRRGR
scaffold1085-279895	Y	T	TYTTTTTTTTYYYYYTYYYTTYYTTYTYYYTYTYTTTYTTYYTYYTYTYTYTTYTTTY-YYTTYYTTT
scaffold1085-279896	R	G	GRGGGGGGGGRRRRRGRRRGGRRGGRGRRRGRGRGGGRGGRRGRRGRGRGRGGRGGGR-RRGGRRGGG
scaffold1085-288258	Y	T	TYTTYTTTTTYYYYYTYYYTTYYTTYTYYYTYTYTTTYTTYYYYYTYTYTYTTYYTTYYYYTTYYTTT
scaffold1085-288271	R	A	ARAARAAAAARRRRRARRRAARRAARARRRARARAAARAARRRRRARARARAARRAARRRRAARRAAA
scaffold1085-288362	Y	C	CYCCCCCCCCYYYYYCYYYCCYYCCYCYYYCYCYCCCYCCYYCYYCYCYCYCCYYCCYYYYCCYCCCC
scaffold1085-414176	R	G	RGRRGRARRRGGGGGRGGGRRGGRRGRGGGRGRGRRRGRRGGGGGRGRGRGRRGGRAGGGGRRGGRRR
scaffold1085-474699	C	Y	YCCYCYYCYCYCCYCYYYYCYYYCCYCCYCYCYCYYCCYCCYTTCCYYYYYCYYYCYYCCYCCYYYCY
scaffold1085-474707	C	S	SCCSCSSCSCSCCSCSSSSCSSSCCSCCSCSCSCSSCCSCCSGGCCSSSSSCSSSCSSCCSCCSSSCS
scaffold1085-484955	R	R	RRARRRRARAGRRGRRGGGARRGAAGAGGRRRRRRRARRARGGGRAGRGRGARGGARGRRGAAGGRAR
scaffold1085-494838	C	Y	YYTYTYYTYTCYYCYYCCCTYYCTTCTCCYYYYYYYTYYTYCCCYTCYCYCTYCCTYCYYCTTCCYTY
scaffold1085-494839	A	R	RRGRGRRGRGARRARRAAAGRRAGGAGAARRRRRRRGRRGRAAARGARARAGRAAGRARRAGGAARGR
scaffold1085-545633	T	Y	YTTYTYYTYTYTTYTTYYTTYTYTTYTTYTYTYTYCTTYTTYCYTTYYYYYTCTYTYYTTYTTYYYTY
scaffold1085-566890	A	R	RAARARRARARAARARRRRARARAARARRARARARRAARAARGRAARRRRRARRRAGRAARAARRRAR
scaffold1085-651164	R	G	GRGGGGGGGGRRARRGRRRGGRRGGRGRRRGRGRGGGRGGRRGRRGRGRGRGGRRGGRGRRGGRRGGG
scaffold1085-679777	R	R	RRARARRARAGRRGRRGGGARRGAAGAGGRRRRRRRARRARGGGRAGRGRGARGGARGRRGAAGGRAR
scaffold1085-702919	A	R	RAARARRARARAARARRRRARARAARARRARARARRAARAAGGRAARRRRRARAAARRAARAARRRAA
scaffold1085-702994	G	K	KGGKGKKGKGKGGKGKKKKGKGKGGKGKKGKGKGKKGGKGGTTKGGKKKKKGKGGGKKGGKGGKKKGG
scaffold1085-767175	M	C	CMCCCCCCCCMMMMMCMMMCCMMCCMCMMMCMCMCCCMCCMMCMMCMCMCMCCMMCCMCMMCCMMCCC
scaffold1085-783370	C	Y	YCCYCYYCYCYCCYCYCYYCYCYCCYCYYCYCYCYYCCYCCYTYCCYYYYYCYYYCYYCCYCCYYYCY
scaffold1085-783415	C	Y	YCCYCYYCYCYCCYCYCYYCYCYCCYCYYCYCYCYYCCYCCYTYCCYYYYYCYYYCYYCCYCCYYYCY
scaffold530-37216	W	W	AWWWWTWWAWTTTWTWTAWTTATWTWWWTWTTATTTWWWWWAWWAAWWAWWWWWWWWWAAWWTTAAAW
scaffold530-37222	G	R	GGGRGRGGGRRRRGRGRGGRRGRRRRRRRGRRGRRRGRGRGGGRGGRRGGRRRGRRRRGGRGRRGGGG
scaffold530-55082	T	Y	TTTYCYTTTYYYYTYTYTTYYTYYYYYYYTYYTYYYTCTYTTCYTTYYTTYYYTYYYYTTYTYYTTTT
scaffold530-129684	T	W	TTTWAWTTTWWWWTWTWTTWWTWWWWWWWTAWTWWWTWTWTTAWTTTWWTWWWTWWAATTWTWWTTTT
scaffold530-173154	G	R	GGGRGRGGGRRARGRGRGGRRGRRRARARGRRGRRRGAGRGGGRGGRRRGRRRGGRRRGGRGRRGGGG
scaffold530-239084	C	Y	CCCYTYCCCYYYTCYCYCCYYCYYYCCTCCYYCTYYCYCYCCYYCCYYYCYYYCYYYYCCYCCYCCCC
scaffold530-239156	C	Y	CCCYCYCCCYYYYCYCYCCYYCYYYCYYYCYYCTYYCYCYCCCYCCYYYCYYYCYYYYCCYCTYCCCC
scaffold530-246042	A	R	AAARRRAAARRRRARARAARRARRRGRRRARGARRRARARAARRAARRRARRRARRRRAARAARAAAA
scaffold530-246085	C	Y	CCCYYYCCCYYYYCYCYCCYYCYYYTYYYCYTCYYYCYCYCCYYCCYYYCYYYCYYYYCCYCCYCCCC
scaffold530-246098	A	R	AAARRRAAARRRRARARAARRARRRGRRRARGARRRARARAARRAARRRARRRARRRRAARAARAAAA
scaffold1954-37080	A	R	RRGGRRRRGGGRGRRRGRRGGRGRRGRGARGGGGRGRRRRRRRGRRGRRRGGGGRGGGGRGGRGGGRR
scaffold1954-37081	A	R	RRGGRRRRGGGRGRRRGRRGGRGRRGRGARGGGGRGRRRRRRRGRRGRRRGGGGRGGGGRGGRGGGRR
scaffold1954-37084	T	Y	YYCCYYYYCCCYCYYYCYYCCYCYYCYCCYCCCCYCYYYYYYYCYYCYYYCCCCYCCCCYCCYCCCYY
scaffold1954-37109	A	R	RRGGRRRRGGGRGRRRGRRGGRGRRGRGARGGGGRGRRRRRRRRRRGRRRGGGGRGGGGRGGRGGGRR
scaffold1954-75387	A	R	RAGARARAARRRGAAAARRAARRARAARRRRARAGRAAR-AARARARARRAARAGRGAARRARRARRR
C42261699-75	A	W	WWWWAWWAAAWAAWWWWWWAWAAWAWWWATAAWAWWAWWWWWAAAAWAWWAWAAAWWWAAWAWAWAAW
scaffold61-101597	A	R	RGGGGRGRGGRRRGGGRRRGRRRGGRGGGRGRRRRGRARRRRGGRRGRRGRGGRGRARRGRGRGGRGR
scaffold61-101613	A	W	WAAAAWAWAAWWWAAAWWWAWWWAAWAAAWAWWWWAWTWWWWAAWWAWWAWAAWAWAWWAWAWAAWAW
scaffold61-101644	G	K	KGGGGKGKGGKKKGGGKKKGKKKGGKGGGKGKKKKGKTKKKKGGKKGKKGKGGKGKGKKGKGKGGKGK
scaffold61-312474	G	R	RGGARRGGRARRRGRGRRGRRRRARAAARGRRRRRRGAGAGRRARRAAAGAAAGAAAAARAGRRRRRG
scaffold61-342437	G	R	ARRRRGRRAGGGGRGRGARGGAGRGRRAGRGGAGGGRRRRRARRAARRRAGRRRRRRRAARRGGAAAA
scaffold61-385861	A	R	AAARRRAAARRRRAGAGAARRARRRRRARARRARRRARARAARAAAARRARRAAARGRAARARAAAAA
scaffold61-482842	T	W	AWWWATAWAWTTTWTWTAWTTATWTWWWTWTTATTTWWWWWAAWAAWWWWWWWWWWTWAAWWTTAAAW
scaffold61-482845	C	Y	TYYYTCTYTYCCCYCYCTYCCTCYCYYYCYCCTCCCYYYYYTTYTTYYYYYYYYYYCYTTYYCCTTTY
scaffold61-572271	A	M	AMAMCCAMAMCCCMCMCAMCCACMCAMMCMCCACMCMMMMMACMAAMAMMMMMMMMAMAAMMCCAAAM
scaffold61-612899	R	A	RAARAARARRAAAAAAARAAARARARRRAAAARAAAARARAGARRRRRRARRRARRRRRRRAAARRRA
scaffold61-613027	S	C	SCCSCCSCSSCCCCCCCSCCCSCSCSSSCCCCSCCCCSCSCGCSSSSSSCSSSCSSSSSSSCCCSSSC
scaffold61-621469	K	G	KGGKGGKGKKGGGGGGGKGGGKGKGKKKGGGGKGGGGKGGGKGKKKKKKGKKKGKKKKKKKGGGKKKG
scaffold61-621485	Y	Y	TYYYYCTYTYCCCYCYCTYCCTCYCYYYCYCCTCYCYYYCYTYYTTYYYYYYYYYYCYTTYYCCTTTC
scaffold61-635437	Y	Y	CYYYYTCYCYTTTTTYTCYTTCTYTYYYTYTTCTYTYYYYYCCYCCYYCYYYTYTTYCCCYYTTCCCY
scaffold61-674159	A	R	AAARARAAAARRRARARAARRARRRRRRRARRARARARARAAARAARRRARRRARRRRAARARRAAAA
scaffold61-707869	R	G	RGRGRRRGRGGRGGGRRGGGRGRGGGRRRRGRRGRRRGRRGRRGGRRGGGRRGRGRGGRGGGRGGGGR
scaffold61-707883	R	G	RGRGRRRGRGGRGGGRRGGGRGRGGGRRRRGRRGRRRGRRGRRGGRRGGGRRGRGRGGRGGGRGGGGR
scaffold61-707900	A	R	AAARARAAARRRRARARAARRARRRRRRRARRARARAAARAAAAAARARARRRAARRAAARARRAAAA
scaffold61-748451	G	K	KGGTKKKGKTKKKGKGKKGKKKKTKTTTKGKKKKGKGTGTGKKTKKTTTGTTTGTTTTKTTGKKKKKG
scaffold61-748461	C	Y	YCCTYYYCYTYYYCYCYYCYYYYTYTTTYCYYYYCYCTCTCYYTYYTTTCTTTCTTTTYTTCYYYYYC
scaffold61-806200	A	R	GARRAAGRGRAAARARAGGAAGARAGRRARAAGARARRRRRGRRGGRRRRRRRRRGRRGGARAAGGGR
scaffold61-830227	Y	T	TYYTYYTYTTYCYYYYYTYYYTYTYTTTYYCYTYYYYTYTYTYTTTTTTTTTTYTTTTTTTYYYTTTY
scaffold61-920343	Y	Y	TYYYTCTCTYCCCYCYCTYCCTCYCCYCCYCCTCYCYYYYYTTYTTCYYYYYYYYYTYTTYYCCTTTY
scaffold61-920352	K	K	GKKKKTGTGKTTTKTKTGKTTGTKTTKTTKTTGTKTKKKKKGKKGGTKKKKKKKKKGKGGKKTTGGGK
scaffold61-922769	R	A	ARRAARARAARRRRRRRARRRARARAAARRRRARRRRARARAAAAAAAARAAARAAAAAAARRRAAAR
scaffold327-147536	T	Y	TTTTTYYTTYYYTYTTTYTTYTYYYYTYTTTYTYYYYYTYYTYTYYYYTTYTYTTTYTTYYTTTTTTT
scaffold327-224613	A	M	MMAAAAAAMMMAMMMAAMAMMAAAMAMMMMMMAAMAMAMAMMAMAMMAMMAAMACAAAAMAAMMAAMA
scaffold327-231572	T	W	WWTTTTTTWWWTWWWTTWTWWTTTWTWWWWWWTTWTWTWTWWTWTWWTWTTTWTWTTTTWTTWWTTWT
scaffold327-292259	G	K	KKGGKGGGKKKGKKKGGKGKKGGGKGKKKKKKGGKGKGKGKKTKGKKGKKGGKGKGGGGKGGKKGGKG
scaffold327-293191	C	Y	YYCCYCCCYYYCYYYCCYCYYCCCYCYYYYYYCCYCTCYCYYYYCYYCYYCCYCYCCCCYCCYYCCYC
scaffold327-308220	A	R	RRAAAAAARRRARRRAARARRAAARARRRARRAARARAAARRRRARGARRAARARAAAAAAARRAARA
scaffold327-325301	G	R	RRGGGGGGRRRGRRRGGRGRRGGGRGRRRRRRGGRGRGAGRRGRGRRGRRGGRGRGGGGRGGRRGGRG
scaffold327-325302	T	K	KKTTTTTTKKKTKKKTTKTKKTTTKTKKKKKKTTKTKTGTKKTKTKKTKKTTKTKTTTTKTTKKTTKT
scaffold327-330644	T	Y	YYTTTTTTYYYTYYYTTYTYYTTTYTYYYYYYTTYTYTYTYYTYTYYTYYTTYTYTTTTYTTYYTTYT
scaffold327-361949	C	Y	YYCCYCCCYYYCYYYCCYCYYCCCYCYYYYYYCCYCYCYCYYYYCYYCYTCCYCYCCCCCCCYYCCYC
scaffold327-381643	Y	T	TTTTCYYYTTYTYYTTYTYYTTYYTTYTYYTTYTYYTYTYYYCYYTYYTTYYYTYTTYYYYTYYYTTY
scaffold327-433563	C	Y	YYCCCCCCYYYCYYYCCYCYYCCCYCYYYYYYCCYCYCYCYYCYCYYCYYCCYCYCCCCYCCYYCCYC
scaffold327-437625	C	Y	YYCCCCCCYYYCYYYCCYCYYCCCYCYYYYYYCCYCYCYCYYCTCYYCYCCCYCCCCCCYCCYYCCYC
scaffold327-437713	G	R	RRGGGGGGRRRGRRRGGRGRRGGGRGRRRRRRGGRGRGRGRRGAGRRGRGGGRGGGGGGRGGRRGGRG
scaffold327-442739	C	S	CCSSSSSSCCCSCCCSSCSCCSSSCSCCCCCCSSCCCSCSCCGCSCCSCCSSCCCSSSSCSSCCSSCS
scaffold327-442746	G	R	RRGGGGGGRRRGRRRGGRGRRGGGRGRRRRRGGGRGRGRGRGGRGRRGRRGGRGRGGGGAGGRRGGRG
scaffold327-442828	A	R	AARRRRRRAAARAAARRARAARRRARAAAAAARRAAAGARAAGARAARAARRARARRRRARRAARRAR
scaffold327-552512	C	Y	YCCCTCCCYYYCYYYCCYCYYCCCYCYCCYYYCCYCYCYCYYTYCYYCYYCCYCYCCCCYCCYYCCYC
scaffold327-661380	G	R	RRGGRGGGRRRGARRGGRGRRGGGRGRARRRRGGRGRGRGRRGRGRRGRRGGRGRGGGGRGGRRGGRG
scaffold327-661632	G	K	KKGGKGGGKKKGKKKGGKGKKGGGKGKKKKKKGGKGKGKGKKKKGKKGKKGGKGKGGGGKGGKKGGTG
scaffold327-695995	T	Y	YYTTTTTTTYYTYYYTTYTYYTTTYTYYYYYYTTYTYTYTYYTYTYYTYYTTYTYTTTTTTTYYTTYT
scaffold327-822190	C	Y	YYCCYCCCYYYCTYYCCYCYYCCCYCYYCYYYCCYCYCYCYYCYCYYCYTCCYCYCCCCYCCYYCCYC
scaffold327-822269	G	K	KKGGKGGGKKKGKKKGGKGKKGGGKGKTGKKKGGKGKGKGKKGKGKKGKTGGKGKGGGGKGGKKGGKG
scaffold327-920153	R	A	AAAAARRRAARARRAARARAAARRAARARRAARARRARARRARRRARRAARRRAGAAGRGRARRGAAR
scaffold327-920164	R	G	GGGGGRRRGGRGRRGGRGRGGGRRGGRGRRGGRGRRGRGRRGRRRGRRGGRRRGAGGARARGRRAGGR
scaffold327-937815	C	Y	CCYYYYYCCCCYCCCYYCYCCYYYCYCCCCCCYYCYCYCYCCTCYCCYCCYYCYCYYYTCYYCCYYCY
scaffold327-980724	G	R	RRGGGGGGRRRGRRRGGRGRRGGGRGRRRRRRGGRGRGRGRRGRGRRGRRGGRGRGGGGRGGRRGGRG
scaffold327-980816	A	W	WWAAAAAAWWWAWWWAAWAWWAAAWAWWWWWWAAWAWAWAWWWWAWWAWWAAWAWAAAAWAAWWAAWA
scaffold327-987798	C	Y	CCYYCYYYCCCYCCCYYCYCCYYYCYCCCCCCYYCYCYCYCCCCYCCYCCYYCYCYYYYCYYCCYCCY
scaffold327-987820	G	R	GGRRGRRRGGGRGGGRRGRGGRRRGRGGGGGGRRGRGRGRGGGGRGGRGGRRGRGRRRRGRRGGRGGR
scaffold327-1003337	G	S	SSGGCGGGSSSGSSSGGSGSSGGGSGSSSSSSGGSGSGSGSGGSGSCGSGGGSGSGGGGSGGSSGGSG
scaffold327-1003390	T	Y	YYTTCTTTYYYTYYYTTYTYYTTTYTYYYYYYTTYTYTYTYTTYTYCTYTTTYTYTTTTYTTYYTTYT
scaffold327-1041643	C	Y	YTCCCCCCYYYCYYYCCYCYYCCCTCYYYYYYCCYCYCYCYYCYCYYCYYCCTCYCCCCYCCYYCCYC
scaffold327-1067402	C	Y	CCYYYYTYCCCYCCCYYCYCCYYYCYCCCCCCYYCYCYCYCCTCYCCYCCYYCYCYYYTCYYCCYYCY
scaffold327-1067450	T	Y	TTYYYYCYTTTYTTTYYTYTTYYYTYTTTTTTYYTYTYTYTTCTYTTYTTYYTYTYYYCTYYTTYYTY
scaffold327-1089905	T	Y	YYTTYYYCYYCTCCYTYYYCYTTYYTCYCCYYYTCYTCYYCCCCYYCYYYYYCTCTTT-CYTCCYTYY
scaffold327-1101104	G	R	RRAAARRRRAGAGGRAARRGRAARRAGAGGRRRAGRRARRGGRGRRGRRRARGAGAARGGRAGGRARR
scaffold327-1101111	T	K	KKGGGKKKKGTGTTKGGKKTKGGKKGTGTTKKKGTKKGKKTTKTKKTKKKGKTGTGGKTTKGTTKGKK
scaffold327-1110376	C	Y	YYCCCYYYYYTCTTYCYYYTYCCYYCTYTTYYYCTYYCYYTTYTYYTYYYYYTCTCCYCTYCTTYCYY
scaffold327-1110438	A	R	RRAAARRGRRGAGGRARRRGRAARRAGRGGRRRAGRRARRGGRGRRGRRRRRGAGAARAGRAGGRARR
scaffold327-1118640	C	S	CCSSSSSSCCCSCCCSSCSCCSSSCSCCCCCCSSCSCSCSCCCCSCCSCCSSCSCSSSSCSSCCSSCS
scaffold327-1187815	S	G	GGGGGSSSGGSGSSGGSGSSGGGSGGSGSSGGSGSSGSGSSSGSSGSSGGSSSGSGGSGSSGSSSGGS
scaffold327-1242510	G	R	GGRRGRRRGGGRGGGRRGRGGRRRGRGGGGGGRRGRGRGRGGGGRGGRGGRRGRGRRARGRRGGRRGR
scaffold327-1265720	T	Y	YYTTTTTTYYYTYYYTTYTYYTTTYTYYYYYYTTYTYTYTYYTYTYYTYYTTYTYTTTTYTTYYTTYT
scaffold327-1272605	T	Y	YYTTTTTTYYYTYYYTTYTYYTTTYTYYYYYYTTYTYTYTYYTYTYTTYYTTYTYTTTTYTTYYTTYT
scaffold327-1272662	T	Y	YYTTYTTTYYYTYYYTTYTYYTTTYTYYYYYYTTYTYTYTYYYYTYTTYYTTYTYTTTTYTTYYTTYT
scaffold327-1277102	G	R	RRGGRGGGRRRGRRRGGRGRRGGGRGRRRRRRGGRGRGRGRRRGGRRGRRGGRGRGGGGRGGRRGGAG
scaffold327-1277103	T	Y	YYTTYTTTYYYTYYYTTYTYYTTTYTYYYYYYTTYTYTYTYYYTTYYTYYTTYTYTTTTYTTYYTTCT
scaffold327-1285594	G	R	RRGGRGGGRRRGRRRGGRGRRGGGRGRRRRRRGGRGRGRGRRRRGRRGRRGGRGRGGGGRGGRRGGRG
scaffold327-1315887	Y	C	YYCCCYYYYYTCTTYCYYYTCCCYYCTYTTYYYCTYYYYYTTCTYYTYYYYYTCTCCYYTYCTTYCTC
scaffold327-1379526	G	K	KKGGGGGGKKKGKKKGGKGKKGGGKGKKKKKKGGKGKGKGKKGKGKKGKKGGKGKGGGGKGGKKGGKG
scaffold327-1416139	G	R	RRGGGGGGRRRGGRRGGRGRRGGGRGRRRRRRGGAGRGRGRRGRGRRGRRGGRGRGGGGAGGRRGGRG
scaffold327-1416460	C	Y	YYCCCCCCYYYCYYYCCTCCYCCCYCYYYYYYCCYCYCYCYYCYCYYCYYCCYCYCCCCYCCYYCCYC
scaffold327-1419202	W	T	TTTTWWWWTTWTWWTTWTWWTTTWTTWTWWTTWTWWTWTWWWWWWTWWTTWWTTWTTWWWWTWWWTTW
scaffold327-1419288	C	Y	CCYYCYYYCCCYCCCYYCYCCYYYCYCCCCCCYYCYCYCYCCCCYCCYCCYYCTCYYYYCYYCCYYCY
scaffold327-1419335	T	K	TTKKTKKKTTTKTTTKKTKTTKKKTKTTTTTTKKTKTKTKTTTTKTTKTTKKTGTKKKKTKKTTKKTK
scaffold327-1427743	G	R	RRGGGGGGRRRGRRRGGRGRRGGGRGRRRRRRGGRGRGRGRRGRGRRGRRGGRGRGGGGRGGRRGGRG
scaffold327-1475657	W	W	TTTWWAAATTWWWWTWATAWTWWATWWTWWTTAWWATATAWWWWATWATTAATWWWWAAWAWWWWWTA
scaffold327-1503550	A	R	RRAARAAARRRARRRAARARRAAARARRRRRRAARARARARRARARRARRAARARAAAARAARRAARA
scaffold327-1512886	W	W	WWTTAWWWWWATAAWTWTWAWTTWWTAWAAWWWTAWWAWAAAWAWWAWWWWWWTATTWWAWTAATTWA
scaffold327-1512981	Y	Y	YYCCYYYYYYTCTTYCYYYTYCCYYCTYTTYYYCTYYTYTTTCTYYTYYYYYYCTCCYYTYCTTCCYT
scaffold327-1513040	C	Y	YYCCCCCCYYYCYYYCCYCYYCCCYCYYYYYYCCYCYCYCYYCYCYYCYYCCYCYCCCCYCCYYCCYC
scaffold327-1526516	G	R	RRGGGGGGRRRGRGRGGRGRRGGGRGRRRRRRGGRGRGRGRRGRGRRGRRGGRGRGGGGRGGRRGGRG
scaffold327-1526599	R	R	RRAARRRRRRGAGGRARRRGRAARRAGRGGRGAAGRRGRRGGAGRRGRRRRARAGAARRGRAGGRARR
scaffold327-1535775	G	S	SSGGGGGGSSSGSSSGGSGSSGGGSGSSSSSSGGSGSGSGSSGSGSSGSSGGSGSGGGGSGGSSGGSG
scaffold327-1535776	T	Y	YYTTTTTTYYYTYYYTTYTYYTTTYTYYYYYYTTYTYTYTYYTYTYYTYYTTYTYTTTTYTTYYTTYT
scaffold327-1562394	T	K	TTKKTKKKTTTKTTTKKTKTTKKKTKTTTTTTKKTKTKTKTTTTKTTKTTKKTKTKKKKTKKTTKKTK
scaffold327-1562463	C	Y	YYCCCCCCYYYCYYYCCYCYYCCCYCYYYYYYCCYCYCYCYYCYCYYCYYCCYCYCCCCYCCYYCCYC
scaffold327-1562464	G	R	GGRRGRRRGGGRGGGRRGRGGRRRGRGGGGGGRRGRGRGRGGGGRGGRGGRRGRGRRRRGRRGGRRGR
scaffold327-1568423	K	T	TTTTTKKKTTKTKKTTKTKKTTTKTTKTKKTTKTKKTKTKKKTKKTKKTTKKTTKTTKKKKTKKKTTK
scaffold327-1568730	A	R	RRAAAAAARRRAGRRAARARRAAARARARRRRAARARARARAARARRARRAARARAAAARAARRAARA
scaffold327-1710282	C	Y	YYCYCCYYYCCYCYCYYYCCCYYYCYYCCCYCYCCCYYYYCCCYCCCYYCCCCCYCCCYCYCYYYCYY
scaffold327-1956038	T	Y	TTYYTYYYTTTYTTTYYTYTTYYYTYTTTTTTYYTYTYTYTTTTYTTYTTYYTYTYYYCTYYYTYYTY
scaffold327-1979704	G	K	GGKKKKKKGGGKGGGKKGKGKKKKGKGGGGGGKKGKGTGKGGGGKGGKGGKKGKGKTKKGKKKGKKGK
scaffold327-2033177	C	Y	YYCCCCCCYYYCYYYCCYCYCCCCYCYYYYYYCCYCYCYCYYCYCYYCYYCCYCYCCCCYCCCYCCYC
scaffold327-2044365	Y	C	CCCCCYYYCCYCYCCCYCYYCCCYCCYCYYCCYCYYCYCYYYCYYCYYYCYYCCTCCCYYYCYYYCCY
scaffold327-2056166	C	Y	YYCCYCCCYYYCYYYCCYCYCCCCYCYYYYYTCCYCYCYCYYCYCYYCYYCCYCCCCCCYCCCYCCYC
scaffold327-2085754	C	Y	YYCC-CCCYYYCYYYCCYCYCCCCYCYYYYYYCCYCYCYCYYCYCYYCYYCCYCYCCCCYCCCYCCYC
scaffold327-2180126	T	Y	YYCCYYYYYYTCTTYCYYYTCCCYYCTYTTYYYCTYTTYYTTTTYYTYTYYYYCTCCYYTYCYTYCYY
scaffold327-2180127	G	R	GGRRRRRRGGGRGGGRRGRGRRRRGRGGGGGGRRGRGGGRGGGGRGGRGGRRGRGRRRRGRRRGRRGR
scaffold327-2188453	K	K	GGKKKTTTGKKKKKGKTGTKKKKTGKKGKKGGTKKTGTGTKKKKTGKTKGTTGKKKKTTKTKTKTKGT
scaffold327-2188472	C	Y	CCYYCYYYCCCYCCCYCCYCYYYYCYCCCCCCYYCYCYCYCCCCYCCYCCYYCYCYYYYCYYYCYYCY
scaffold327-2195624	K	K	KKTTKKKKKGGTGGKTKKKGTTTKKTGKGGKKKTGKKGKKGGTGKKGKGKKKKTGTTKKGKTTGKTKK
scaffold327-2195653	S	S	SSCCSSSSSGGCGGSCSSSGCCCSSCGSGGSSSCGSSGSSGGCGSSGSGSSSSCGCCSSGSCCGSCSS
scaffold327-2195698	Y	Y	YYTTYYYYYCCTCCYTYYYCTTTYYTCYCCYYYTYYYCYYCCTCYYCYCYYYYTCTTYYCYTTCYTYY
scaffold327-2303088	W	T	TTTTAWWWTWWTWWTTWTWATTTWTTWTWWTTWTWWTWTWTWWWWTWWATWWTTATTWWAATWWWTTW
scaffold327-2351978	Y	C	CCCCCYYYCYYCYYCCYCYYCCCTCCYCYYCCYCYYCYCYYYYYYCYYYCYYCCYCCYCYYCTYTCCY
scaffold327-2359121	R	G	GGGGGRRRGRRGRRGGRGRRGGGRGGRGRRGGRGRRGAGRRRGRRGRRRGRRGGRGGRRRRGRRRGGR
scaffold327-2359153	T	Y	TTYYTYYYTTTYTTTYYTYTYYYYTYTTTTTTYYTYTTTYTTTTYTTYTTYYTYTYYYYTYYYTYYTY
scaffold327-2359167	T	Y	TTYYTYYYTTTYTTTYYTYTYYYYTYTTTTTTYYTYTYTYTTTTYTTYTTYYTYTYYYYTYYYTYYTY
scaffold327-2359174	G	K	KKGGGGGGKKKGKKKGGKGKGGGGKGKKKKKKGGKGKGKGKKGKGKKGKKGGKGKGGGGKGGGKGGKG
scaffold327-2359175	G	K	KKGGGGGGKKKGKKKGGKGKGGGGKGKKKKKKGGKGKGKGKKGKGKKGKKGGKGKGGGGKGGGKGGKG
scaffold327-2359194	G	K	GGKKGKKKGGGKGGGKKGKGKKKKGKGGGGGGKKGKGKGKGGGGKGGKGGKKGKGKKKKGKKKGKKGK
scaffold327-2398992	C	M	CCMMCMMMCCCMCCCMMCMCMMMMCMCCCCCCMMCMCMCMCCCCMCCMCCMMCMCMCCMCMMMCMMCM
scaffold327-2399019	G	K	GGKKGKKKGGGKGGGKKGKGKKKKGKGGGGGGKKGKGKGKGGGGKGGKGGKKGKGKGGKGKKKGKKGK
scaffold327-2399025	G	R	GGRRGRRRGGGRGGGRRGRGRRRRGRGGGGGGRRGRGRGRGGGGRGGRGGRRGRGRGGRGRRRGRRGR
scaffold327-2399042	A	R	RRAAAAAARRRARRRAARARAAAARARRRRRRAARARARARGARARRARRAARARAAAARAAARAARA
scaffold327-2399056	C	Y	CCYYCYYYCCCYCCCYYCYCYYYYCYCCCCCCYYCYCYCYCCCCYCCYCCYYCYCYYCYCYYYCYYCY
scaffold327-2442188	G	R	GGRRGRRRGGGRGGGRRGRGRRRRGRGGGGGGRRGRGAGRGGGGRGGRGGRRGRGRRRRGRARGRRGR
scaffold327-2462093	R	A	AAAAARRRARRARRAARARRAAARAARARRAARARRARARRRARRARRRARRAARAARGRRARRRAAR
scaffold327-2522230	Y	T	TTTTYYYYTYYTYYTTYTYYTTTYTTYTYYTTYTYYTYTYYYYYYTYYYTYYTTYTTCTTYTYYYTTY
scaffold327-2556413	G	K	KKGGGGGGKKKGKKKGGKGKGGGGKGKKKKKKGGKGKGKGKKKKGKKGKKGGKGKGGGGKGGGKGGKG
scaffold327-2556722	T	Y	YYTTTTTTYYYTYYYTTYTYTTTTYTYYYYYYTTYTYTYTYYTYTYYTYYTTYTYTTTTYTTTYTTYT
scaffold327-2557016	K	T	TTTTGKKKTKKTKKTTKTKKTTTKTTKTKKTTKTKKTKTKKKTKKTKKKTKKTTKTTKKKKTKKKTTK
scaffold327-2557020	R	A	AAAAGRRRARRARRAARARRAAARAARARRAARARRARARRRARRARRRARRAARAARRRRARRRAAR
scaffold327-2557033	Y	T	TTTTCYYYTYYTYYTTYTYYTTTYTTYTYYTTYTYYTYTYYYTYYTYYYTYYTTYTTYYYYTYYYTTY
scaffold327-2557312	R	A	AAAARRRGARRARRAARARRAAARAARARRAARARRARARRRARRARRRARRAARAARRRRARRRAAR
scaffold327-2616119	T	Y	YYCCYYYYYTTCTTYCYYYTCCCYYCTYTTYYYCTYYCYYTTYTYYTYTYTYYCTCCYTTYCCTYCYY
scaffold327-2616355	C	Y	CCYYCYYYCCCYCCCYYCYCYYYYCYCCCCCCYYCYCYCYCCCCYCCYCCYYCYCYYY-CYYYCYYCY
scaffold685-59660	C	M	MMCMCCCMCMMMMCMMCCCCCCCMCMMCMMMMCMCCMCMCMMCCCMMCCMCMMMACCCMCMMCMCMMM
scaffold685-75608	T	Y	TTCYCCYTCTTTTYTYCYYYCCCTCYYCYYYYYYYYYYYYTYYYCTYCCYYYYYTYCCYYCTCYCTTY
scaffold685-147429	A	R	RRARGAARARRRRARRAAAAAAARARRARRRRARAARRRARRGAARRAARARRRRAAARARRARARRR
scaffold685-147521	C	Y	YYCYTCCYCYYYYCYYCCCCCCCYCYYCYYYYCYCCYYYCYYTCCYYCCYCYYYYCCCTCYCCYCYCY
scaffold685-155342	A	M	MMCMCCCMCMMCCCCMCCCCMCCMMCCCCCMMMCMMCCMMMMCCCCMMMMMMMMCMCMMCCMCCCCMM
scaffold685-156820	A	R	RRARAAARAGRGRARRAAAAAAARARRARARRARAARRRARRAAARAAARARRR-AAARARRARARRA
scaffold685-156847	K	T	TTGKTKTTKTTTTTTKKTTTTKKTKKKKKGKKTKTTKKKTTKTTKTGKKKTKKK-TGKKTKTKKTTTG
scaffold1413-6866	M	C	CCCMMCCCCCCMCMCMCCCCMMMCCMCCCMCCMCMCMCMMMCMMCCCMMMMMMMMMMMCCMCCMMCMC
scaffold2279-4582	K	K	GKGTKGTTGKKGKTKGTKKGTKGTTGGGTTKGKKTGKTKKKGGTTKGKGKKKKKGKKKTTKKGKKKKT
scaffold1239-116679	C	Y	YCCYYYYYYTYYTYYYCTTTYYYCYTTTTCCYCYYTYTTCTTCYTCYTYYYTYYTTTCTYTTYYYYYT
scaffold1239-116719	A	R	RAGRRRRGRRRGGRRRARRGRRRARARAGARRARRAGGRARRARARRGRGGRRGAGGAGGRRGRRRRG
scaffold1239-116721	G	R	RGARRRRARRRAARRRGGRARRGGRGRGAGRRGRRGAARGRRGRARRARAARRRGAAGAARRARRRRA
scaffold1239-116748	G	K	KGTKKKKTKKKTTKKKGGKTKKKGKGKGTGKKGKKGTTKGKKGKGKKTKTTKKKGTTGTTKKTKKKKT
scaffold1239-116754	C	S	SCGSSSSGSSSGGSSSCCSGSSSCSCSCGCSSCSSCGGSCSSCSCSSGSGGSSGCGGCGGSSGSSSSG
scaffold1239-158311	Y	T	YYTTTTTYTYTTYYTTYYTYTTYYTYYYYTTTYTTYTTYTYYTTYTTYTTYYYTYYYYTTYYYTTTYY
scaffold1239-253945	R	A	AARRRRRARARRAARRAARARRAARAAAARRRARRARAARAARRARRARRAAARAAAARRAAARRRAA
scaffold1239-254038	Y	C	YYCCCCCYCYCCYYCCYYCYCCYYCYYYCCCCYCCYCCYCYCCCYCCYCCYYYCCYYYCCYYYCCCYY
scaffold1239-299998	R	G	RRGG-GGRGRGGRRGGRRGRGGRRGGRRRGGGGGGRGRRGGR-GRGGRGGRRRGRRARGGRRRGGGRR
scaffold1239-300020	W	A	WWAA-AAWAWAAWWAAWWAWAAWWAAWWWAAAAAAWAWWAAW-AWAAWAAWWWAWWTWAAWWWAAAWW
scaffold1239-305138	Y	Y	YYCYCCYYYTCCTYCCYTYYYYYYYTTTYYCYYYYTYTTCTTCYTCCTCCYTYCTTYYTYTTYCYYYT
scaffold1239-357379	R	G	RRGGRGGRGRGGRRGGRRGRGGRRGRRRRGGGRGGRGRRGRRRGRGGRGGRRRGGGRRGGRRRGGGRR
scaffold1239-400121	Y	Y	YYTYYTYYYCTTCYTTYCYYYYYYYCCCYCTYYYYCYCCTCCYYCTTCTTYCYTCCYYYYCCYTYYYC
scaffold1239-449542	A	R	AARGGRGAGRRRRARRARGAGGAAGRRRAGRGAGGRGARRRRGGRRRRRRARARRRAAGGRRARGGAR
scaffold1239-554662	G	R	GGGRGGRGRRGGRGGGGRRGRRGGRRRRGRGRGRRRRRRGRRGRRGGRGGGRGGRRGGRRRAGGRRGR
scaffold1239-554814	C	Y	CCCYCCYCYYCCTCCCCYYCYYCCYYYYCYCYCYYYYYYCYYCYYCCYCCCYCCYYCCYYYTCCYYCY
scaffold1239-562203	C	Y	CCCYCCYCYCCCYCCCCYYCYYCCYYYYCYCYCYYYYYYCYYCTCCCYCCCYCCYYCCCYTYCCYYCY
scaffold1239-600830	Y	C	YYCCCCCYCYCCYYCCTYCYCCYYCYYYYCCCYCCYCCYCYYCCYCCYCCYYYCYCYYCCYYYCCCYY
scaffold1239-622921	R	G	RRGGGGGRGRGGRRGGRRGRGGRRGRRRRGGGRGGRGRRGRRGGRGGRGGRRAGRRRRGGRRRGGGRR
scaffold1239-647962	C	M	CCCMCCMCMMCCMCCCCMMCMMCCMMMMCMCMCMMMMMMCMMCMMCCMCCCMCCAACCMCMMCCMMCA
scaffold1631-69651	C	Y	YYCCYCYYYYCYCYYCCCYYCYCYYCYCYCYCCCYYYCYCYCCCCCYCYCCCCCYCYCTCCYYCYCYC
scaffold1631-84633	A	W	AAWWWWAAAAAAWAAWWWAAWAWAAWAAAWAAWWAAAWAWAATWWWAWAWWWWWAWAWAWWAAWAWAW
scaffold1631-97511	G	R	GRGGGGRRRRRAGRRGGGRRGRGRRGRRRGRRGGRRRGRGRGGGGGRGRGGGGGAGRGRGGRRGRGRG
scaffold1631-105126	G	R	RRGGRGRRRRRRGRRGGGRRGRGRRGRARGRRGGRRRGRGRGRGGGRGRGGGGGAGRGAGGRRGRGRG
scaffold1631-105142	A	R	RRAARARRRRRRARRAAARRARARRARGRARRAARRRARARAAAAARARAAAAAAARAAAARRARARA
scaffold1631-105221	C	Y	YYCCYCYYYYYTCYYCCCYYCYCYYCYTYCYYCCYYYCYCYCYCCCYCYCCCCCCCYCTCCYYCYCYC
scaffold1631-105227	A	W	AATWWTAAWWWATAAWTTAAWWWWWTWAWTWWTTAWWTWWATWTTWAWWTWTTWATWTAWTWWWWWWT
scaffold1631-179215	T	Y	YYTTTTYYYYYTTYYTTTYYTYTYYTYYYTYYTTYYYTYTYTCTTTYTYTTTTTYTYTCTTYYTYTYT
scaffold1631-209134	C	Y	CCYCCYCCCCCCYCCYYYCCYCYCCYCCCYCCYYCCCYCYCYCYYYCYCYYYYYCYCYCYYCCYCYCY
scaffold1631-220694	G	R	GGRRGRGGGGGGRGGRARGGRGRGGRGGGRGGRRGGGRGRGRGRRRGRGRRRRRGRGRGRRGGRGRGR
scaffold1631-248022	G	R	RRGGGGRRRRRRGRRGGGRGGRGRRGRRRGRRGGRRRGRGRGGGGGRGRGGGGGRGRGRGGRRGRGRG
scaffold1631-279467	G	R	RRGGGGRRRRRRGRRGGGRRGRGRRGRRRGRRGGRRRGRGRGGGGGRGRGGGGGRGRGRGGRRGRGRG
scaffold1631-297431	C	M	MMCCCCMMMMMMCMMCCCMMCMCMMCMMMCMCCCMMMCMCMCACCCMCMCCCCCMCACMCCMMCCCMC
scaffold1631-297432	C	Y	YYCCCCYYYYYYCYYCCCYYCYCYYCYYYCYCCCYYYCYCYCTCCCYCYCCCCCYCCCYCCYYCCCYC
scaffold1631-328986	C	Y	YYCCTCYYYYYTCYYCCCYYCYCYYCYYYCYYCCYYYCYCCCYCCCYCYCCCCCYYYYCCCYCCTCTC
scaffold1631-357495	C	Y	CCYYYYCCCCCCYCCYYYCCYCYCCYCCCYCCYTCCCTCYCYYYYTCYCYYYYYCYCYCYYCCYCYCY
scaffold796-3717	G	R	RGGGRGRRRRRAAARRAGRRRRGRRARRGRRAGGRRGRRARARRGGRARGARGRGGRGAAAGARRGGR
scaffold796-115110	G	S	SSCCGCSGGSSSSGSGCCSSSSSSSCSGCGGGSCSGCGSSSSGGSCSSCGSSSSSCCGCGGCSGSSSS
scaffold796-133976	C	Y	YCCCCCYYYYYTCYYYYCYYYYCYCYCTCYCCYCYYCCYCYYYYCCYYYYCYCYYCCYCCYCYYYCCC
scaffold796-134004	G	R	RGGGGGRRRRRAGRRRRGRRRRGRGRGAGRGGRGRRGGRGRRRRGGRRRRGRGRRGGRGARGRRRGGG
scaffold796-596882	M	A	MAAMMMMAAMMMAAMAMAAAAAAAMMAAMAAMMMMAMAAMMMMAAMAAMAAMAAMAMAMAAMAAMAAM
scaffold796-689568	G	S	SGGGCGSGCSSGGCSSGGSSSSGSSSSGGSSGSGSSGCSSCGCSGGSSSGSSGGCGGCCSSGSSSGGC
scaffold616-19693	R	G	GRRGGRGRRARRGGRGGRRRRRGRRRGRRRRGAGGRRRGAGAGRRRRGGRGGRRARRGAGRGRRGRGG
scaffold616-110156	C	Y	YYCYCYYYYYCCYYCYYCYYCCCCYYYCYCCCCCYCCYCCCCCYYCCYCCCYCCYYCCYYYYYYCYCC
scaffold616-110286	Y	T	YYYTTYTYTYYYTTYTTYYYYYTYYYTYYYYYYTTYYTTTTTTYYYTTTYTTYYYYTTYYTTYYTTTT
scaffold616-126898	A	R	RRAGRRRRRRAARRARRARRAAAARRRARAAAAARAARAAARRGRAARAAARAARRAAGGRRRRARAA
scaffold616-127066	C	Y	YYTCYYYYYYTTYYTYYTYYTTTTYYYTYTTYTTYTTYTTYYYYYTTCTYYYTTCYCTYCYYYYTYTT
scaffold637-82823	G	R	GGRRGGRGRGGGRRGRGRRGGRGRRRRAGGGRGRRRRGRGRAGRRRGRRRRRRGGRRGGRGGGGRRRR
scaffold637-82860	G	R	GGRRGGRGRGGGRRGRGRRGGRGRRRRAGGGRGRRRRGRGRAGRRRGRRRRRRGGRRGGRGGGGRRRR
scaffold637-105125	T	Y	TTYYTTYTCTTTTTTYTYYTTYTYYYYYTTTYTYCYYTYTYYYYYYTYYTYYYTTCCTYYTTTTYYYY
scaffold637-105134	M	A	MMAAAMAMAAMACCAAMMMAAAMMAMMMMMMAAAAAAMMAAMAMAMMMAAAMMMAAAMAAAMMAMMMM
scaffold637-146803	G	R	GGRR-GRGRGGGRRGRGRRGGRGRRGRRGGGAGRRRRGRGRARRRRGRRRRRRGGAGGGGGGGGRRRR
scaffold637-245334	R	A	RAAAGRARRARAARAAGRRAAARRAGRRAGRAAARAARRAAGRGARRRAAARRRRRRRAAARRAARRR
scaffold637-377533	K	G	KKGGGKGKKGKGTKGGKKKGGGKKGKKKKKKGGGKGGKKGGKGKGKKKGGGKKKGKKTGGGKKGKKKK
scaffold637-377582	R	G	RRGGGRGRRGRGARGGRRRGGGRRGGRRRRRGGGRGGRRGGRGRGRRRGGGRRRGRRAGGGRRGRRRR
scaffold637-377615	K	G	KKGGGKGKKGKGTKGGKKKGGGKKGGKKKKKGGGKGGKKGGKGKGKKKGGGKKKGKKTGGGKKGKKKK
scaffold637-398140	R	A	RRAAARAGRARARAAARRRAAARAAAGRRRRAAARAAGRAARARARRRAAARRRRRRRAAARRARGGR
scaffold637-458898	C	Y	CCYYTCYCYCCCYYCYCYYCCYCYYYYYCCCCCTCYYCYCYYTYYYCYYYYYYCCYYCCYCCCCYYYY
scaffold637-458914	C	Y	CCYYTCYCYCCCYYCYCYYCCYCYYYYYCCCCCTCYYCYCYYTYYYCYYYYYYCCYYCCYCCCCYYYY
scaffold637-610021	C	Y	CCYYCCYCYCCCYYCYCYYCCYCCYTYYCCCYCYYYYCTCYYCYYYCYYYYYYCCCCCCYCCCCYYYY
scaffold637-617749	W	A	WWAAAWAWWAWAWTAAWWWAAAWWAWWWWAWAAAWAAWWAAWAWAWWWAAAWAWTWWW-AAWWAWWWW
scaffold637-617831	S	C	SSCCCSCSSCSCSGCCSSSCCCSSCSSSSCSCCCSCCSSCCSCSCSSSCCCSCSGSSS-CCSSCSSSS
scaffold637-725351	M	A	MMAAAMAMMAMAMMAACMMAAAMMAMMMMCMAAAMAAMMAAMAMAMMMAAAMMMAMMMAAAMMAMMMM
scaffold637-811358	R	R	GGAAGGAGRRGRGRRAGRRRRAGRAARRGGGARARAAGRRRRGRARGRAAARRGGRRGAARGGRRRRR
scaffold637-811402	Y	T	YYTTTYTYYTYTCYTTYYCTTTYYTTYYYTCTTTYTTYYTTYTYTYTYTTTYYYYYYTTTTYYTYYYY
scaffold637-811444	W	A	WWAAAWAWWAWATWAAWWWAAAWWAAWAAATAAAWAAWWAAWAWAWAWAAAWWWWWWAAAAWWAWWWW
scaffold637-886760	W	T	WWTTTATWWTWTWWTTTWWTTTWWTWWWWWTTTTWTTWWTTWTWTWWWTTTWWWWTTWTTTTWTWWTT
scaffold637-901972	R	G	RRGGGRGRRGRGRRGGRRRGGGRRGRRGRRRGGGRGGRRGGRGRGRRRGGGRRRRRRGGGGRGGAARR
scaffold637-902047	Y	C	YYCCCYCYYCYCYYCCYYYCCCYYCYYCYYYCCCYCCYYCCYCYCYCYCCCYYTYYYCCCCYCCTYYY
scaffold637-974451	C	Y	CCYYYCYCYCCCYYCYCYYCCYCYYCYYCCCCCYYTYCYCCYYYYYCCYYYYYCCYYCCYCCCCYYYY
scaffold637-1040295	Y	T	YYTTTYTYYTYTTYTTYYYTTTYYTTYYYYYTTTYTTYYTTYYYTYYYTTTYYYYCYTTTTYYTYYYY
scaffold637-1040445	R	G	RRGGGRGRRGRGGRGGRRRGGGRRGGRRRRRGGGRGGRRGGRRRGRRRGGGRRRRARGGGGRRGRRRR
scaffold637-1071424	R	G	RRGGGAGRRGRGRRGGRRRGGGRRGARRRRRGGGRGGRRGGRGGGRRRGGGRRRRGGRGGGRRGRRRR
scaffold637-1213898	C	Y	CCTTYCTCYYCYYCYTCYYYTTCYTCYYCCCTYTYTTCYYYYYYTYCYTTTYYCCYYCTTYCCYYYCY
scaffold637-1292849	A	R	AARRRARARAAARRARARRAARARRARRAAARARRRRAGAARARARAGARRRRAARAAAGAAAARRRR
scaffold637-1313751	T	Y	TTYYTTYTYTTTYYTYTYYTTYTYYYYYTTTYTYYYYTYTTYTYYYTTYYYYYTTYYTTCTTTTYYYY
scaffold637-1313774	T	W	TTWWTTWTWTTTWWTWTWWTTWTWWWWWTTTWTWWWWTWTTWTWWWTTWWWWWTTWWTTATTTTWWWW
scaffold637-1313867	C	Y	CCYYCCYCYCCCYYCYCYYCCYCYYYYYCCCYCYYYYCYCCYCYYYCCYYYYYCCYYCCTCCCCYYYY
scaffold637-1326978	A	R	AAARAARARAAAGRARARRAARARRGRRAAARARRRRARAARARRRARARRRRAARRARRAAAAARRR
scaffold637-1344696	K	G	GKGGGKGKKGKGKKGGKKKGGGKKGGKKKKKGGGKGGKKGGKGKGKKKGGGKKKGKGKGGGKKGKKKK
scaffold637-1344699	Y	T	TYTTTYTYYTYTYYTTYYYTTTYYTTYYYYYTTTYTTYYTTYTYTYYYTTTYYYTYCYTTTYYTYYYY
scaffold637-1344800	R	G	GRGGGRGRRGRGRRGGRGRGGGRRGGRGRRRGGGRGGRRGGRGRGRRRGGGRRRGRARGGGRRGRRRR
scaffold637-1371202	R	A	RRAAARARRARARRAARRRAAARRAGRRRRRAAARAARRAARARARGRAAARRRRRRGAAARRARRRR
scaffold637-1410746	R	A	RRAAARARAARARRAARRRAAARRARAGARRAAAAAARRAAAARARRRAAARRRAARRAAARRARRGR
scaffold637-1458978	R	G	RRGGGRGARGRGRRGGRRRGGGRRGARRRRRGGGGGGRRGGRGRGRRRGGGRRRRRRRGGGRRGRRRR
scaffold637-1600650	A	W	AAWWAAWAWAAAWWAWAWWAAWAWWWWWAAAWAWWWWAWAAAAWWWAWWWWWWAAWTAWWAAAAWWWW
scaffold637-1620194	R	A	RRAAARARRARARRAARRRAAARRARRRRRRAAARAARRAARARARRRAAARRRRRGRAAARGARAAG
scaffold637-1620263	S	G	SSGGGSGSSGSGSSGGSSSGGGSSGSSSSSSGGGSGGSSGGSGSGSSSGGGSSSSSCSGGGSSGSSGC
scaffold637-1681001	A	M	AAMAAAMAMAAAMMAMAMMAAMAMMMMAAAAMAMMMMAMAACAMMMAMMMMMMAAMMAMMAAAAMMMM
scaffold637-1823088	T	Y	TTYYCTCTYYTCYYYCTYYYYCTYCTYYTTTCYCYCCTYYYYCCCYTYCCCYYTTYYTCCYTTYTYYY
scaffold637-1841819	R	A	RRAAARARRARARRAARRRAAARRARRGRRRAAARAAARAARARARRGAAARARRRRRAAARRARRRR
scaffold488-124706	T	Y	YYYYCYYCTTTCCCYYTTYTYYTYCYCYYCYYYTCYCYYTYYCYYCCCTTYYTCTYYCYYYYCYYCCY
C42277901-430	Y	C	YYCTYCTTYTYYTYYYTTYYTYTYTCYCYTTYYTTTYYTCYCYYYYYTTTYCYYTTTTTCYYYYYYYY
scaffold916-61717	Y	T	YYTTYTYYTYYYYYYTTYYYYTTYTTTTTTTTYTYYTTTYYTYYTYTTTTYTTTYYTTTYTYTTYYCT
scaffold916-61729	R	A	RRAARARRARRRRRRAARRRRAARAAAAAAAARARRAAARRARRARAAAARAAARRAAARARAARRGA
scaffold916-74383	G	R	RGRGRRRRRGGGGRGGRRRGRRRGRGGRGGGGRGRRGGGRGGRRRGGRAGRGGGGRGRGRRGRGRGGG
scaffold916-74490	K	G	KKGGKGKKGKKKKKKGGKKKKGGKGGGGGGGGKGKKGGGKKGKKGKGGGGKGGGKKGGGKGKGGKKKG
scaffold916-85844	T	Y	YCTYYTYYTCCCCYCYTYYCYTTCTTYTYYYYYYYYYYYYCYCYTCYTTYYYYTCYTTYCTCTYYCCY
scaffold916-110794	W	T	WWTTWTWWTWWWWWWTTWWWWTTWTTTTTTTTWTWWTTTWWTWWTWTTTTWTTTWWTTTWTWTTWWWT
scaffold916-155661	G	R	GRGRGGGGGRRARGRRGGGRGGGRGRAGRRRRGRGGRGRGRAGGGRRGGRGRRRRGGGRGGRGRGRRR
scaffold916-176300	G	R	RRAARRRAARRRAARAARRARAARRAAAARAAARRRRAAAARRRAAAAAAAAARRARRRARRARAARR
scaffold916-223238	Y	T	TTYYCYTTYTTTTTTYYTTTTYYTYYYYYYYYTYTTYYYTTYCTYTYYYYTYYYTTYYYTYTYYTTTY
scaffold916-223447	C	Y	CCCTCCYCYYYCCYYYYYYYYCYYCYCYYCCCCCCYCCYCCYCYCCYYYYYCYTYYTYCCYYCYYYCC
scaffold916-223461	C	Y	CCCTCCYCYYYCCYYYYYYYYCYYCYCYYCCCCCCYCCYCCYCYCCYYYYYCYTYYTYCCYYCYYYCC
scaffold916-254044	G	R	ARRRARRRARGAARAARRRARARRR-AARRRAAGR-ARRRRAARRGARGAARGAAGRRGGARAARRAR
C41571334-129	Y	Y	YYYTCYCCYTYYTCYCYTCYYYYTYYYTYYYYYCYYCTCTYYCTCYCYYCTTTCCTYTTYYCYYYYCT
scaffold1742-5801	Y	T	YYYYYYCYCYCYYYTYCTYCYYYYTYYYTYTYYYYYCCYCCCCTYYTTTYTCYTYTTTYYYCTCYCTY
scaffold1742-70588	G	R	RGGGGRGRGRGGGRRRGRRGRRRGGGGRRRRRRRRRGGRGGGGGGRRRRRGGGRGGRRRGGGRGRGRR
scaffold1742-131382	T	W	WWWWAWTTWTWWATTWAWWWWWWAW-WAAATTWWWTTTWWAWAWWAWWTTTWWTAWAWAWTTWWWWTT
scaffold1742-131399	T	Y	YYYYCYTTYTYYCTTYCYYYYYYCY-YCCCTTYYYTTTYYCYCYYCYYTTTYYTCYCYCYTTYYYYTT
scaffold1742-131432	T	W	WWWWAWTTWTWWATTWAWWWWWWAW-WAAATTWWWTTTWWAWAWWAWWTTTWWTAWAWAWTTWWWWTT
scaffold1742-131441	T	K	KKKKGKTTKTKKGTTKGKKKKKKGK-KGGGTTKKKTTTKKGKGKKGKKTTTKKTGKGKGKTTKKKKTT
scaffold1742-157619	C	S	SCCSSSSCCCCCCSSSCCSCSSCSSSSSCSSSCCSSSSSCCSSSCSCSCCCSCSCCCCSSSCCSCSCS
scaffold217-34423	Y	T	TYTTTTTTTYYYYYYYYYTYTTYTTYTYYYTTTYTTTYTTYYTYYTYTYTYTTYYTTYTTYTTYYYTT
scaffold217-83225	T	Y	YYCYCYYCYYTTYTCYYTYTYYTCYTCTTYYCYYYYYYYCYYYTYCTYTYTCYTTCYTTCYCCTTYCY
scaffold217-109595	A	R	RAARRRRARARRARAAAARARRRARAAGRARARARRRARAAARRAARRRRRARGRARAAAAAARRAAR
scaffold217-109619	T	Y	YTTYTYYTYTYYTYTTTTYTYYYTYYTCYTYTYTYYYTYTTTTYTTYYYYYTCCYTYTTTTTTYYTTY
scaffold217-158921	R	A	ARAAGAAAARRRRRRRRRARAARAARARRRAAARAAARAARRRRRARARARAARRAARRARAARRRAA
scaffold217-158991	R	A	ARAAGAAAARRRRRRRRRARAARAARARRRAAARAAARAARRRRRARARARAARRAARRARAARRRAA
scaffold217-412871	R	G	GRGGGGGGGRRRRRRRRRGRGGRGGRGRRRGGGRGGGRGGRRGRRGRGRGGGGRRGGRRGRGGRRRGG
scaffold217-412901	R	G	GRGGGGGGGRRRRRRRRRGRGGRGGRGRRRGGGRGGGRGGRRGRRGRGRGGGGRRGGRRGRGGRRRGG
scaffold217-413003	S	C	CSCCCCCCCSSSSSSSSSCSCCSCCSCSSSCCCSCCCSCCSSCSSCSCSCSCCSSCCSSCSCCSSSCC
scaffold217-421466	Y	C	CYCCCCCCCYYYYYYYYYCYCCYCCYCYYYCCCYCCCYCCYYCYYCYCYCYCCYYCCCYCYCCYYYCC
scaffold217-511065	Y	C	CYCCCCCCCYYYYYYYYYCYCCYCCYCYYYCCCYCCCYCCYYCYYCYCYCYCCYYCCYYCYCCYYYCC
scaffold217-516201	M	A	AMAAAAAAAMMMMCMMMMAMAAMAAMAMMMAAAMAAAMAAMMAMMAMAMAMAAMMAAMMAMAAMMMAA
scaffold217-516216	K	T	TKTTTTTTTKKKKKKKKKTKTTKTTKTKKGTTTKTTTKTTKKTKKTKTKTKTTKKTTKKTKTTKKKTT
scaffold217-558032	A	R	RRARRRRARRGGRGRRRGRRRRGARGAGGRRARRRRRRRARGAGRAGRGRGARGGARRRARAAGGRAR
scaffold217-680965	G	S	SGGSGSSGSGSSGSGGGSSGSSSGSGGSSGSGSGSSSGSGGSGSGGSSSSSGSSSGCGGGGGGSSGGS
scaffold217-680994	K	K	KKGKTKKGKKTTKTKKKTKKKKTGKTGTTTKGKKKKKGKGKTTTKGTKTKTGKTTGTKKGKGGTTKGK
scaffold217-710936	R	G	GRGGGGGGGRRRRRRARRGRGGRGGRGRRRGGGGGGGRGGRRGRRGRGRGRGGRRGGRRGRGGRRRGG
scaffold217-762142	R	G	GRGGGGGGGRRRRRRRRRGRGGRGGRGRRRGGGRGGGRGGGRGRRGRGRGAGGRRGGRRGRGGRRRGG
scaffold217-999347	T	Y	YYTYCYYTYYCCYCYYYCYYYYCTYCTCCYYTYYYYYTYTYCCCYTCYCYCTYCCTTYYTYTTCCYTY
scaffold217-1014598	Y	T	TYTTCTTTTYYYYYYYYYTYTTYTTYTTYYTTTYTTTYTTYYCYYTYTYTCTTYYTTYYTYTTYYYTT
scaffold217-1014599	G	R	RGGRGRRGRGRAGRGGGRRGRRRGRRGARGRGRGRRRGRGGRGRGGRRRRGGRRRGRGGGGGGRRGGR
scaffold217-1026760	R	G	GRGG-GGGGRRRRRRRRRGRGGRGGRGRRRGGGRGGGRGGRRGRRGRGRGRGGRRGGRRGRGGRRRGG
scaffold217-1138889	G	R	RGGRGRRGAGRRGRGGGRRGRRRGRRGRGGRGRGRRRGRGGRGRGGRRAARGRRRGRGGGGGGRRGGR
scaffold217-1215985	Y	T	YTYYCYYYCTTTTTTTTTYTYYTYYTYTTTYYYTYYYTYYTTCTTYTYTYTYYTTYCTTYTYYTTTYY
scaffold217-1234499	S	G	SGSSCSSSSGGGGGGGGGSGSSGSSGSGGGSSSGSSSGSSGGCGGSGSGSGSSGGSSGGSGSSGGGSS
scaffold217-1246117	R	G	GRGGGGGGGRRRGRRRRRGRGGRGGRGRRRGGGRGGGRGGRRGRRGRGRGRGGRRGGRGGRGGRRRGG
scaffold217-1321499	M	C	MCMMMMMMMCCCCCCCCCMCMMCMMCMCCCMMMCMMMCMMCCCCCMCMCMCMMCCMMCCMCMMCCCMM
scaffold217-1321525	R	A	RARRGRRRRAAAAAAAAARARRARRARAAARRRARRRARRAARAARARARARRAARRAARARRAAARR
scaffold217-1335139	S	C	SCSSGSSSSCCCCCCCCCSCSSCSSCSCCCSSSCSSSCSSCCSCCSCSCSCSSCCSSCCSCSSCCCSS
scaffold217-1413753	R	A	RARRARRRRAAAAAAAAARARRARRARAAARRRARRRARAAAAAARARARARRAARRAARAARAAARR
scaffold217-1485625	Y	T	YTYYCTYYYTTTTTTTTTYTYYTYYTYTTTYYYTYYYTYYTTCTTYTYTYTYYTTYTTTYTYYTTTYY
scaffold217-1485986	W	A	WAWWTWWWWAAAAAAAAAWAWWAWWAWAAAWWWAWWWAWWAATAAWAWAWAWWAAWWAATAWWAAAWW
scaffold217-1538542	T	Y	YTYYCYYYYTTTYTTTTTYTYYTCYTYTCTYYYTYYYTTTTTCYTYTYTCYYYYTCCTYCTYCYTYYC
scaffold217-1594797	Y	C	YCYYTYYYYCCCCCCCCCYCYYCYYCYCCCYYYCYYYCYYCCTCCYCYCYCYYCCCCCCYCYYCCCYY
scaffold217-1662544	C	Y	YCCYCYYCYCYYCYCCCYYCYYYCYYCYTCYCYCYYYCYCCYCYCCYYYYYCYYCCYC-CCCCCYCCC
scaffold217-1728208	R	G	GRGGGGGGGRRRRRRRRRGRGGRGGRGRRRGGGRGGGRGGRRGRRGRGRGRGGRRGGRRGRGGRRRGG
scaffold217-1731606	W	A	WAWWWWWWWAAAAAAAAAWAWWAWWAWAAAWWWAWWWAWWAAAAAWAWAWAWWAATWAAWAWWAAAWW
scaffold1058-7267	C	S	SCCCCSSSSSSSCSSSCCSSCSCSSCSCSCSCCCCCCCSCCCSSCSSSCSSCCCSCSCSCSSSSSCSC
scaffold1058-31997	G	K	KGGGKKKKKGKKGKKKGGKKGKGTKKKGKGKGGGGGGGKGGGGKGKKKGKKGGGKGKKTGKKKKKGGG
scaffold1058-47608	C	Y	YCYCTTYYTTTYYTYYYYYTYTCTYTTYTCTYYYCYYCTCYYYTYYYYYYYYCCTYTTYCTTTTTYTY
scaffold1058-68374	M	C	CCMCAMCCMMMCMMCCAMCMMMCMCMMMMCMMMMCAMCMCMMMMMCCCMCCMCCMCCMCCMMMMCAMM
scaffold1058-91923	R	R	GRARRRGGRRRGARGGAAGRARRRGRRARRRAAARAARRRAARRAGGGAGGARRAARRGRRARRRARA
scaffold1058-92001	T	Y	YTTTTYYYYYYYTYYYTTYYTYTYYYYTYTYTTTTTTTYTTTYYTYYYTYYTTTTTYYYTYTYYYTYT
scaffold1058-109710	K	K	GKTKKKGGKKKGTKGGTTGKTKKKGKKKKKKTKKKTKKKKTTKKTGGGTGGKKKKTKKGGKKKKKTKT
scaffold1058-176607	C	Y	YCCCCYYYYYYYCYCYCCYYCYCCYYYCYCYCCCCCCCYCCCCYCYYCCYYCCCCCYYCCYYYYYCYC
scaffold1058-176630	G	R	RGGGGGRRRRRRGRGRGGRRGRGGRRRGRGRGGGGGGGRGGGGRGRRGGRRGGGGGRRGGRRRRRGRG
scaffold1058-198848	A	W	TWAWWWTTWWWTAWTTAATWAWWWTWWAWWWAAAWAAWWWAATWATTTATTAWWWAAWTWWWWWWAWA
scaffold1058-198939	G	R	RGGGRRRRRRRRGRRRGGRRGRGRRRRGRGRGGGGGGGRGGGGRGRRRGRRGGGRGRAGGRRRRRGRG
scaffold1058-198984	A	R	ARGRARAARRRAGRAAGGARGRRRARRGRRRGGGRGGARRGGARGAAAGAAGRRRGRRARRRRRRGRG
scaffold1058-210806	C	Y	YCCCTYYYYYYYCYYYCCYYCYCYYYYCYCYCCCCCCCYCCCYYCYYYCYYCCCYCYYCCYYYYYCYC
scaffold1058-218644	A	R	ARGRARAARRRAGRAAGGARGRRRARRGRRRGGGRGGRRRGGARGAAAGAAGRRGGRRARRRRRRGRG
scaffold1058-224085	Y	Y	CYTYCYCCYYYCTYCCTTCYTYYYCYYTYYYTTTYTTYYYTTCYTCCCTCCTYYYTYCCYYYYYYTYT
scaffold1058-224137	R	R	ARGRARAARRRAGRAAGGARGRRRARRGRRRGGGRGGRRRGGARGAAAGAAGRRRGRAARRRRRRGRG
scaffold1058-224154	R	R	ARGRARAARRRAGRAAGGARGRRRARRGRRRGGGRGGRRRGGARGAAAGAAGRRRGRAARRRRRRGRG
scaffold3038-35612	C	Y	YCYCCYCCCCCCCYYCCYCYYYYYYCCYCCYTYYCYYYCYYYCYYCCCCYYCCCCYCTCYYCYYCCCY
scaffold539-22686	R	A	GRRRRGGGARRRRRGGARGAGGAGRGRGGRGGRRRGAGGRGGRGARARRRGGRRRRARGGGGRRRRRG
scaffold539-22735	W	A	TWWWATTTAWWWWWTTAWTATTATWTWTTWTTWWWTWTTWTTATAWAWWWTTWWWWAWTTTTWWWWWT
scaffold539-35009	Y	Y	CYCYYTYYCTYYCCYTYCTYCTYCYTTTTTCYYYCYYYYTCYCCYCYYYYYTYCTYTYYYYCYTTYYC
scaffold539-84755	T	Y	CYCYYTTYCTYYCCYTYCTYCTYCYTTTTTCYYYCYYTYTCCTCYCYYYYYTYCTYTYYCYYYTTYTC
scaffold539-98618	T	Y	TYTTCYTTTYYYTTYYYTYYTYTTTYCYYTTTTYTYTTYCTYCTYTYTYTYYTTCYCYTYYYYYYYTT
scaffold539-98741	C	M	CMCCACCCCMMMCCMMCCMMCMCCCMMMMACCCMCMCCMMCMMCMCMCMCMMCCMAMMCAMMMMMCCC
scaffold539-98814	A	M	AMAMMCMMACMMAAMCAACMACMAMCCCCCAMMMAMMMMCAMMAMAMMMMMCMACCCMCCMMMCCMMA
scaffold539-135243	G	R	GGGGGGGAGGRGRRRRRGGRRGRRRGGGRGRRRRRGRRRRRGRRARGGGRGGRGGRAGGRGGRRGGRG
scaffold539-135371	T	K	TTKKTKKTTTTKKTKKKKTKTTTTKKTTTKTKTTKKKKKTKTTKTTKKKTKTTTKTKKTKKKKTTKTK
scaffold539-186426	R	G	RRRGGGGGRGRRRRRGRRGRRGGRGGGGGGGGGRRRGGRGRGGRRRRGRGRGGRGRGRGRRRRGGRGR
scaffold539-224670	T	Y	CYCYCTYYCTYYCCYTYCTYCTYCYTTTTTCYYYCYYYYTCYCCYCYYYYYTYCTYTYYCYYYTTYYC
scaffold539-237507	K	G	KKGGKGGGKGKKKKKGKKGKKGGKGGGGGGKGGKKKGGKGKKGKKKGGKGKGGKGGGKGTKKKGGKGK
scaffold539-243293	C	Y	CYCCYYCCCYYCCCYYYCCCCYCCCYYYYYCCCYCYCCYTCYYCYCYCYCTYCCYYCYCTYYTYYYCC
scaffold539-279893	R	R	GRGRGARRGARRGGRARGARGARGAAAAAAGRRRGRRRRAGRGGRGRRRRRARGAGARARGRRAARRG
scaffold539-279920	Y	Y	CYCYCTYYCTYYCCYTYCTYCTYCTTTTTTCYYYCYYYYTCYYCYCYYYYYTYCTCTYTYCYYTTYYC
scaffold539-312614	T	Y	TYTTYYTTTYYYTTYYCTYYTYTTTYYYYYTTTYTYTTYYTYTTYTYTYTYYTTCYCYTYYYYYYYTT
scaffold539-321426	G	R	GRGGARGGGRRRGGRRRGRRGRGGGARRRRGGGRGRGGRRGRRGRGRGRGRRGGGRRRGRRRRRRRGG
scaffold539-323238	R	G	GGGRRRRRGRGGGGGRGGRGGRRGRRRRRRGRRGGGRRGRGGRGGGGRGRGRRGRGRGRGGGGRRGRG
scaffold539-323252	S	C	SSSCSCCCSCSSSSSCSSCSSCCSCCCCCCSCCSSSCCSCSSGSSCSCSCSCCSCCCGCGSSSCCCCS
scaffold539-323257	Y	C	YYYCCCCCYCYYYYYCYYCYYCCYCCCCCCYCCYYYCCYCYYYYYCYCYCYCCYCCCTCTYYYCCCCY
scaffold539-330861	Y	C	YYYCYCCCYCYYYYYCYYCYYCCYCCCCCCYCCYYYCCYCYYYYYYYCCCYCCYCYCYCYYYYCCYCY
scaffold539-334485	A	R	RGRAARAARRGGRRGRGRRGRRARARRRRRRAAGRGAAGRRGARGRGAGAGRARRGRGAGGGGRRGAR
scaffold539-334487	G	K	KTKGGKGGKKTTKKTKTKKTKKGKGKKKKKKGGTKTGGTKKTGKTKTGTGTKGKKTKTGTTTTKKTGK
scaffold539-334496	C	Y	CYCCCYCCCYYYCCYYYCYYCYCCCYYYYYCCCYCYCCYYCYCCYCYCYCYYCCYYYYCYYYYYYYCC
scaffold539-369381	A	R	RARGRRGGRRAARRARARRARRGRGRRRGRRGGARAGGARRARRARAGAGARGRRARAGAAAAARAGR
scaffold539-411399	S	C	SSSCCCCCSCSCSSSCSSCSSCCSCCCCCCSCCSSSCCSCSSCSSCSCSCSCCSCSCCCSSSSCCSCS
scaffold539-425530	C	Y	YTYCTYCCYYTTYYTYTYYTYYCYCYYYYYYCCTYTCCTYYTTYTYTCTCTYCYYTYTCTTTTYYTCY
scaffold539-447998	R	G	RRRGRGGGRGRRRRRGRRGRRGGRGGGGGGRGGRRRGGRGRRGRRRRGRGRGGRGRGAGRRRRGGRGR
scaffold539-466178	R	R	GRGRRARRGARRGGRARGARGARGRAAAAAGRRRGRRRRAGGRGRGRRRRRARGAGARGRRRRAARRG
scaffold539-466183	R	R	ARARGGRRAGRRAARGRAGRAGRARGGGGGARRRARRRRGAAGARARRRRRGRAGAGRARRRRGGRRA
scaffold539-466279	R	R	GRGRRARRGARRGGRARGARGARGRAAAAAGRRRGRRRRAGGRGRGRRRRRARGAGAGARRRRAARRG
scaffold539-472149	M	C	MMMCCCCCMCMCMMMCMCCMMCCCCCCCCCMCCMMMCCMCMMMMMMMCMCMCCMCMCMCMMMMCCMCM
scaffold539-472150	Y	C	YYYCCCCCYCYCYYYCYCCYYCCCCCCCCCYCCYYYCCYCYYYYYYYCYCYCCYCYCYCYYYYCCYCY
scaffold539-475184	A	R	RARGARGGRRAARRARARRARRGRGRRRRRRGGARAGGARRAARARAGAGARGRRARAGAAAARRAGR
scaffold539-479925	R	A	RRRAAAAARARRRRRARRARRAARAAAAAARAARRRAARARRARRRRARARAARARARARRRRAAAAR
scaffold539-521897	A	R	RARGGRGGRRAARRARARRARRGRGRRRRRRGGARAGGARRAGRARAGAGARGRRARAGAAAARRAGR
scaffold539-536195	Y	Y	CYCYYTYYCTYYCCYTYCTYCTYCYTTTTTCYYYCYYYYTCYYCYCYYYYYTYCTCTCYYYYYTTYYC
scaffold539-592253	Y	T	YYYTTTTTYTYYYYYTYYTYYTTYTTTTTTYTTTYYTTYTYYTYYYYTYTYTTYTYTYTYYYYTTTTT
scaffold539-592423	A	M	AMAAAMAAAMMMAAMMMAMMAMAAAMMMMMAAAMAMAAMMAMAAMAMAMACMAAAMCMACMMMMMMAA
scaffold539-593336	C	Y	YCCCYYYCCCYYCYCCYYYCCYYTCCCCYYCYCYYYCCYYYYCYYCYYYYYYCYCCCYYCCCCCYYYC
scaffold539-593420	C	Y	CCYYCYCYYYCCCCTCYCYCCYYYTTCTYCTY-CCYYCYYCYCYYYCYYCYY-YCCCYCTYTYYCCCY
scaffold539-599785	C	Y	CYCCCYCCCYYYCCYYYCYYCYCCCYTYYYCCCYCYCCYYCCYCYCYCYCYYCCYYCYCCYYYYYTCC
scaffold539-600160	T	K	TKTTTKTTTKKKTTKKKTKKTKTTTKKKKGTTTGTKTTKTTKTTKTKTKTKKTTKKGKTKKKKKKKTT
scaffold539-635741	A	R	ARAARRAAARRRAARRRARRARAAARRRARAAARARAARRARAARARARARRAARGRRARGRRRRRAA
scaffold539-644183	T	Y	YCYTYYTTYYCCYYCYCYYCYYTYTYTYYYYTTCYCTTCYYCCYCYCTCTCYTYYCYCTCCCCYYCTY
scaffold539-715837	R	R	RGRARRAARRGGRRGRGRRGRRARARRRRRRAAGRGAAGRRGRRGRGAGAGRARRGRGAGGGGRRGAR
scaffold539-789124	C	Y	CYCCCYCCCYYYCCYYYCYYCYCCCYYYYYCYCYCYCCYYCYYCYCTCYCYYCCYYYTCYYYYYYYCC
scaffold539-844948	A	W	AWAWWTWWATWWAAWTWATWATWAWTTTTTATWWAWWTWTAWTAWAWWTWWTWATWTTWWWAWTTWWA
scaffold539-844949	T	W	TWTWWAWWTAWWTTWAWTAWTAWTWAAAAATAWWTWWAWATWATWTWWAWWAWTAWAAWWWTWAAWWT
scaffold539-849348	G	R	GRGRRARRGARRGGRARGARGARGRAAAAAGARRGRRGRAGRAGRGRGRRRARGARARRRRRRAARRG
scaffold539-869864	G	S	GSGGGSGGGSSSGGSSSGSSGSGGGSSSSSGSGSGSGGSSGSGGSGSGSGSSGGSSSSGSSSSGSSGG
scaffold539-894764	T	Y	TYTTYYTTTYYTTTYYYTYYTYTTTYYYYCTYTYTYTTYYTYTTYTYTYTYYTTTYYYTYYYYYYYTT
scaffold539-931819	A	M	AAAAMMAAAMMMAAMCMAMMAMAAAMMMMMAMAMAMAACMAMMACAMAMAMMAAMCMMAMMMMMMAAA
scaffold539-956940	Y	C	CCCYYYYYCYCCCCCYCCYCCYYCYYYYYYCYYCCCYYCYCCTCCCCYCYCYYCYCYCYCCCCYYCYC
scaffold539-956947	R	A	AAARRRRRARAAAAARAARAARRARRRRRRARRAAARRARAARAAAARARARRARARARAAAARRARA
scaffold539-960300	Y	T	YYYTTTTTYTYYYYYTYYTYYTTYTTTTTTYTTYYTTTYTYYTYYYYTYTCTTYTYTYTYYYYTTYTY
scaffold539-973931	C	Y	CYCCYYCCCYYYCCYYYCYYCYCCCTYYCYCYCYCYCCYYCTTCYCYCYCYYCCCYTYCYYYYYTYCC
scaffold539-1029488	R	G	RRRGRGGGRGRRRRGGRRGRRGGRGGGGGGGGGRRRGGRGRRRRRRRGRGAGGRGRGRGRRRRGGRGR
scaffold539-1097995	A	R	RGRARRAARRGGRRGRGRRGRRARARRRRRARAGRGAAGRRGGRGRGAGAGRARRGRGAGGGGRRGAG
scaffold539-1098007	A	R	RARGRRGGRRAARRARARRARRGRGRRRRRGRGARAGGARRAARARAGAGARGRRARAGAAAARRAGA
scaffold539-1151997	C	S	CSCCCSCCCSSSCCSSSCSSCSCCCSCCSSCSCSCSCCSGCSCCSCSCGCSSCCSSSG-SSSGSSSCC
scaffold539-1157252	C	S	SCGGSSGGSSCCSSCSCSSCSSGSGSSSSSSSGCSCGGCGSCSSCSCGCGCSGSSCSCGCCCCSSCGS
scaffold539-1206272	G	R	GRGGARGGGGRRGGRRRGRRGRGGGRRRRRGRGRGRGGRRGAAGRGRGRGGRGGARRRGARRRRRRGG
scaffold539-1206307	C	Y	CYCCCYCCCCYYCCTYYCYYCYCCCYYYYYCYCYCYCCYYCTYCYCYCYCCYCCCYYYCTYYYYYYCC
scaffold539-1225407	G	R	GGGGRAGGGRRRGGARRGRRGRGGGRRGRRGRGRGRGGRRGRGGRGRGAGRRGGRRRRGRRRRRRRGG
scaffold539-1230533	Y	C	YYYCCCCCYCYYYYYCYYCYYCCYCCCCCCYCCYYYCCYCYYCYYYYCYCYCCYCYCYCYYYYCCYCC
scaffold539-1230575	R	G	RRRGGGGGRGRRRRRGRRGRRGGRGGGGGGRGGRRRGGRGRRGRRRRGRGRGGRGRGRGRGRRGGRGG
scaffold539-1257723	A	M	AMAACMAAAMMMAAMMMAMMAMAAAMMMMMAMAMAMAAMMAMCAMAMAMAMMAAMMCMAAMMMMMMAA
scaffold539-1257729	A	R	ARAAGRAAARRRAARRRARRARAAARRRRRARARARAARRARGARARARARRAARRGRAARRRRRRAA
scaffold539-1279155	T	K	TKTKKKKKTGKKTTKGKTGKTGKTKGGGGGTGKKTKKKKGTKTTKTKKKKKGKTGKGGKKKKKGGGKT
scaffold539-1279156	A	W	AWAWWWWWATWWAAWTWATWATWAWTTTTTATWWAWWWWTAWAAWAWWWWWTWATWTTWWWWWTTTWA
scaffold539-1279157	A	R	ARARRRRRAGRRAARGRAGRAGRARGGGGGAGRRARRRRGARAARARRRRRGRAGRGGRRRRRGGGRA
scaffold1811-32791	C	Y	CYCCCCYYCYYCCYYCCYCYYYCCYYCCCYYYYCYCYCYCCCCYCYYCCCYCCCYYYCCYCYYYYYCC
scaffold1811-32908	C	M	CMCCCCMMCMMCCMMCCMCMMMCCMMCCCMMMMCMCMCMCCCCMCMMCCCMCCCMCMCCMCMMMMMCC
scaffold1811-32954	G	R	GRGGGGRRGRRGGRRGGRGRRRGGRRGGGRRRRGRGRGRGGGGRGRRGGGRGGGRGRGGRGRRRRRGG
scaffold1703-41249	R	A	RRRARRRRRRRARARARRRRAAARRARRGARAARARARAAARRARRRAAAAAAAAAAARRARRAARAR
scaffold1703-51995	R	G	GGGRRGGGGGGRGRGRGGGGRRRGGRGGGRGRRGRGRGRRRGRRGGGRRRRRRRRRRRGGRGGRRGRG
scaffold1703-52011	R	A	AAARRAAAAAARARARAAAARRRAARAAARARRARARARRRARRAAARRRRRRRRRRRAARAARRARA
scaffold1703-52052	R	A	AAARRAAAAAARARARAAAARRRAARAAARARRARARARRRARRAAARRRRRRRRRRRAARAARRARA
scaffold1703-52370	M	C	CCCMMCCCCCCMCMCMCCCCMMMCCACCCMCMMCMCMCMMMCMCCCCMMMMMMMMMMMCCMCCMMCMC
C42886085-2130	Y	T	TYYYYYTTYTTTTTTYYTTTTYYTYYYYYYYYTTTTYYYTTYYTYTYTTYTYYYTTYTTTYTYYTTTY
scaffold1642-22896	W	T	WWTTTWTWWTWTWWTTWWWWTTWWTWAWTWTTTTTTTWTTTTTTTTWWTTTWWWTWWTTTTWWTWWWW
C42338501-320	Y	C	CCYYYYYYYYTYYY-YCYCCCYCCCCCYYCCTCCCCCYCCC-CYCYYC-CCTYYYYCCYYYYYYC-Y-
C42338501-375	Y	C	YYYYYCYYCCCCYC-CTCCCYCYYYYCCCYCCCYYYYYYCC-YCYCYC-CYCYCCYCTCYCYYYC-C-
C42338501-625	R	A	RRRRGGRGRRGARR-AGRAARRRRARRRGAAGRAGARGRAA-RARRGA-ARGGRRRAGAGRGRRA-R-
scaffold657-6945	S	C	SCSSGCCCSCSSSSSSCSCSSCSCCCCSGCSCSCCCCSCSSSSSCSSSCCCCCCCSCSGCCCCSSSCS
scaffold657-7009	Y	T	YTYYCTTTYTYYYYYYTYTYYTYTTTTYCTYTYTTTTYTYYYYYTYYYTTTTTTTYTYCTTTTYYYTY
scaffold657-86193	R	G	RGRRAGGGRGRRRRRGGRGRRGRGGGGGRGRGRGGGRGGRRRRRGRRRGGGGGGGAGRRGGGGRRRGR
scaffold657-142585	Y	Y	CYCYTYTTYYCCYCCCYYTYYTCYTYTYYYYTCYTTCCYYYCTCTYYCTTTYYTYCTYCTYTTYYCYC
scaffold657-190356	T	W	TTTWTTWWWTTTWTTTTWWWWWTTWTWWWTWWTTWWTTTWWTTTWWWTWWWTTWTTAWTWTWWWWTTT
scaffold657-190357	C	Y	CCCYCCYYYCCCYCCCCYYYYYCCYCYYYCYYCCYYCCCYYCCCYYYCYYYCCYCCTYCYCYYYYCCC
scaffold657-207902	G	R	GGGAGGRRRGGGRGGGGRRRRRGGRGRRRGRRGGRRGGGRRGGGRRRGRRRGGRGGRRGRGRRRRGGG
scaffold657-208473	C	Y	CCCYCCYYYCCCTCCCCYYYYYCCYCYYYCYYCCYYCCCYYCCCYYYCYCYCCYCCYYCYCYYYYCCC
scaffold657-335731	R	A	RARRAAAARARRRRRRARARRARAAAARRARARAAARRARRRARARRRAAAAAAARARRAAAARRRAR
scaffold657-348961	R	G	GRGGGRRRGRGGGGGGRGRGGRGRRRRGGRGRGRRRGGRGGGGGRGGGRRRRRRRGAGGRRRRGGGRG
scaffold657-377403	C	Y	YYCCCYCCCCYCYCYCCYCCYYCYCYYCYCYYYYCYYYCCYTCCCTCCCCYCCCCCCCYYYYYYYYYY
scaffold657-377423	T	Y	TYYTYYYTYYYCTTYTYTYYYTYTYYTTTYYTTYYTTYYYYTYYYTTTYTTYTTTTTTYYYTTYYTTY
C42701455-617	C	Y	YYCCCCYCYYYCYCCCCYCYYCCCCCCCYYYCYCCCCYYCYYCCYYCYYCCYCYYYCCYYCYCCCYYC
scaffold1910-8103	R	G	GGRGRRRRGGRRGGRRRGGRGGRGRRRRRRGGRRRRGGGRGGGGGGGRGGRGRGRGRRRGRRRRRRGR
scaffold1910-54170	G	R	GGRGARRGRRRRRGRGGGGRRRRRGGRGRRGRGRRRRGGGGGARGRGRGGRRRRGGRGAGRGRRGGRR
scaffold836-32830	C	S	SSCCSCSGSSSSCSSCCCSSCSCSSCCCCCSSCCSSGCSCSCGSCCSCSSCCCCSCGCSCSSSCSCSC
scaffold836-59443	C	Y	CCTYTTCCYTYYTCCYTTCCYYYYY-YCTTYYTTCYYYYYCTTYTYCYYCYTTYYTYCYCYYYTYYYT
scaffold836-59571	T	Y	TTCYYCTTYYYYCTTYCCTTYYYYY-YTYCYYCCTYYYYYTCYYCYTYYTYCCYYCYCYTYTYCYYYC
scaffold836-76378	R	R	GGAGRAGGRRRRAGGRAAGGRRRRGARGRGRRAAGRRRRRGARRARGRRGGAARRAARRRRRRARRRA
scaffold836-76564	C	M	MMCCMCMMMMMMCMMCCCMMCMCMMCMAMCAMCCMMACMCMCMMCCMCMMCCCCMCCMMCMMMCMCMC
scaffold836-87889	C	Y	YYCCYCYYYYYCCYYCCCYYCYCYYCYYYCYCCCYYYCYCCCYYCCYCYYCCCCYCYYTCYYCCYCYC
scaffold836-105572	C	S	SSCCCCSSSSSSCSSCCCSSCSCSSCSSSCSSCCSSSCSCSCCSCCSCSSCCCCSCSCSCSSSCSCSC
scaffold836-338249	C	Y	YYCCYCYYYYYYCYYCCCYYCYCYTCYTCCCYCCYYYCYCYCTYCCYCYYCCCCYCCYCCYYYCYCYC
scaffold836-348952	C	Y	TYCCYCYYCYYTCYYCCCYYCYCYYCYYYCYCCCYYYCYCYCTYCCYCYYCCCCYCYYYCYYTCYCTC
scaffold836-356505	M	M	AACMMCAAMCMMCAAMCCAAMMMMMCMMMMMACCAMMCMAACAMCMAMMAMCCAMCMMCAMMMCMCMC
scaffold836-369491	G	R	RRGGRGRRRRRRGRRGGGRRGRGRRGRRRGRRGGRRRGRGRGARGGRGRRGGGGAGRRAGRRRGRGRG
scaffold836-369536	A	W	WWAAAAWWWWWWAWWAAAWWAWAWWAWWWAWWAAWWWAWAWAWWAAWAWWAAAATAWWTAWWWAWAWA
scaffold836-404093	C	S	SSCCSCSSSSSCCSSCCCSSCSCSSCSSSCSSCCSSSCSCSCGSCCSCSSCCCCSCCSGCSSSCSCSC
scaffold836-414068	Y	T	TTYTTYTTYYYYYTTTTYTTTYTYTYCYYTYYCYTYYTYTTTTYYTTTYTTYCTYYCCTTYYYYYTYY
scaffold836-464232	C	Y	YYCCYCYYYYYYCYYCCCYYCYCYYCYYYCYYCCYYYCYCYCTYCCTCYYCCCCYCYYTCYYYCYCYC
scaffold836-482737	C	S	SSCCCCSSCSSSCCSCCCSSCSCSSCCCSCSSCCSSSCSCSCCSCCSCSSCCCCSCSCGCSSSCCCSC
scaffold836-504088	T	W	WATTWTWTWWWWTWWTTTWWTWTWWTWTWTWWTTWWWTWTWTWWTTWTWWTTTTATWWTTWWWTWTAT
scaffold836-510633	A	R	RRAAAARRRRRRARRAAARRARARRARRAARRAARRRARARARRAARARRAAAARARRGARRRARARA
scaffold836-568048	C	S	SSSCCSCSCCSSCCSSSSSSCCCSSCCCCSSCCSSCCSSCCCSSSCSSCCSSSSCCSCSCCCCCCCCC
scaffold836-568055	A	R	RRRAARARAARRAARRRRRRAAARRAAAARRRARRARRRAAARRRRRRARRRRRAARARAAAAAAAAA
scaffold836-573100	Y	C	CYYCYYYCYYYCCCYCYTCYYYCCCYCYYCCYCYYYYTYCCYYCCYCCCYCYCCCCYCYYCYYYCYCY
scaffold836-573527	T	W	WWTTTTWAWWWWTWWTTTWWTWTWWTWWWTWWTTWWWTWTWTWWTTWTWWTTTTWTWWTTWWWTWTWT
scaffold836-575053	A	R	RRAARARRRRRRARRAAAARARARGARRRARRAAGRRARARAGRAARARGAAAARARRRARGAARARA
scaffold836-575066	C	Y	YYCCYCYYYYYYCYYCCCCYCYCYTCYYYCYYCCTYYCYCYCTYCCYCYTCCCCYCYYYCYTCCYCYC
scaffold836-580097	R	R	AAGRRGAARRRRGAARGGAARRRRRGRRRGAGGGAGRRRAAGARGRARRARGGGRGAGAGRARRRRRG
scaffold836-606052	T	W	WWTTWTWWWWWWTWWTTTWWTWTWWTWWWTWWTTWWWTWTWTAWTTWTWWTTTTWTWWTTWWWTTTTT
scaffold836-625625	T	Y	YYYTTTYYYYYYTYYTTTYYTYTYYTY-YTYYTTYYYTYTYTYYTTYTCYTTTTCTCYYTYYYTYTCT
scaffold836-625855	T	Y	YYTTTTYYYYYTTYYTTTYYTYTYYTYYYTYCTTYYYTYTYTTYTTYTYYTTTTYTYYCTYYYTYTYT
scaffold836-629484	R	R	GGARRAGGARRRAGGRAAGGRGRRRAARRARRAAGRGRRGGARRARGRAGRAARAARRARRRRRRRRA
scaffold836-629635	Y	Y	CCTYYTCCYYYYTCCYTTCCYCYYYTTYYCYYTTCYCYYCCTCYTYCYTCYTTYTTYYTYYYYYYYYT
scaffold836-629664	Y	Y	CCTYYTCCYYYYTCCYTTCCYCYYYTTYYCYYTTCYCYYCCTYYTYCYTCYTTYTTYYTYYYYYYYYT
scaffold836-652251	C	Y	YTCCYCYYTCYCCYTCCTYCCYCYYYTYYCTYCCYYTCYYTCYYCYYCTYYCYYYYYTYTYYYYTYYC
scaffold836-652275	C	Y	YCYCYCYCCYYYCYCYYCCYYYYYCYCYCYCCCYCCCCCYCCYYYYCCCCYYYCYCCCYCCYYCCCYY
scaffold836-652340	A	R	RARARARAARRRARARRAARRRRRARARARAAARAAAAARAARRRRAAAARRRRRRAARAARRRARRR
scaffold836-668608	T	Y	YYTTTTYYYYYYTYYTTTYYTYTYYTYYTTYYTTYYYTYTTTTYTTTTYYTTTTY-CYCTYTYTYTYT
scaffold836-678085	T	W	WWTTTTWTWWWWTWWTTTWWTWTWWTWWWTWTTTWAWTWTWTAWTTWTWWTTTTWTATW-WAWTWTWT
scaffold836-678123	A	R	RRAAAARARRRRARRAAARRARARRARRRARAAARGRARARAGRAARARRAAAARAGAR-RGRARARA
scaffold836-678155	C	M	MMCCCCMCMMMMCMMCCCMMCMCMMCMMMCMCCCMAMCMCMCAMCCMCMMCCCCMCACM-MAMCMCMC
scaffold836-710135	M	M	CCAMMACCMMMCACCMAACCMMCMMAMMMMMMAACMMMMCCAMCAMCMMCMAAMMAMMMMMMMMMMMA
scaffold836-751414	T	Y	TTCYCCTTYYYYCTTYCCTTYYYYYCYYYYYYCCTYYTYYTCTYCYTYYTYCCYYCYYTYYYTYYYYC
scaffold836-751439	C	M	CCAMAACCMMMMACCMAACCMMMMMAMMMMMMAACMMCMMCACMAMCMMCMAAMMAMMCMMMCMMMMA
scaffold836-751482	C	Y	CCTYTTCCYYYYTCCYTTCCYYYYYTYYYCYCTTCYYCYCCTCYTYCYYCYTTCYTYYCYYYCYYYCT
scaffold836-757526	G	K	GGTGKTGGKKKKTGGKTTGGKKKKKTKKKGKKTTGKKKKKGTGKTKGGKGKTTKKTTKKKKKKKKKKT
scaffold836-757671	T	K	TTGTTGTTKKKKGTTKGGTTKKKKKGKKKTKKGGTKKKKKTGTKGKTTKTKGGKKGGKKTKKKKKKKG
scaffold836-780165	G	R	RGGGGGRRRRRGGRRGGGRRGRGRRGRRGGRRGGRRRGRGRGRRGGRGRRGGGGGGRRAGRRRGRGGG
scaffold836-781678	T	K	KKTTKTGKKKKTTKKTTTKKTKTKKTKKKTKTTTTKKTKTKTGKTTKTKKTTTTGTKKKTKKKTKTKT
scaffold836-781713	T	K	KKTTKTKKKKKTTKKTTTKKTKTKKTKKKTKTTTTKKTKTKTGKTTKTKKTTTTGTKKKTKKKTKTKT
scaffold836-781734	T	K	KKTTKTKKKKKTTKKTTTKKTKTKKTKKKTKTTTTKKTKTKTTKTTKTKKTTTTGTKKKTKKKTKTKT
scaffold836-812236	C	Y	YYCCCCYYYYYYCYYCCCYYCYCYYCYYYCYTCCYYYCYCYC-YCCYCYYCCCCTCYYCCYYYCYCYC
scaffold836-847533	C	S	SSCCCCSSSSSSCSSCCCSSCSCSSCSSSCSSCCSSSCSCSCGSCCSCSSCCCCSCSSGCSSSCSCSC
scaffold258-431379	Y	C	YTYYCYYCCCCCYCCTCCCCYCYYYCYCCYCCYYYYYTYYCCCYYYYCYCCYYYCYCYCYYYTYCCCC
scaffold258-510212	G	R	RRRAAARRRGRRRRRRAGRGRRRARARAGRRGRARAAARARAARAAAGAGARRRGAGAGRAARRRRRG
scaffold258-595228	C	Y	YYYCCCYYCYCCYCCYCYCYYCYCYCYCYYCYYCYCYCYCCCCYCCCYCCCYYYYCTYYYCCYYYCCY
scaffold258-675091	Y	T	YYYTYYYYTTTTYTTYYTTTYTYYTYYTTYTTYYYYYYYYTTTYYYTTYTCYYYTYTYTTYCYYYTTT
scaffold258-675211	C	Y	YYYCCCYYCYCCYCCYCYCYYCYCTCYCYYCCYCYCYCYCCCCYCCCYCYCYYYYCYYYTCCYYYCCY
scaffold258-676119	A	R	RRRAAAARRRRARRRRAARRARARRRARRRRARAAARRAARRAARAAAARARRRAAARARAARARARR
scaffold258-702597	C	Y	YCYCCCYYCYCCYCCYCYCYYCYCYCYCYYCYYCYCYCYCCCCTCCCTCYCYYYYCYYTCCCYYYCCY
scaffold258-858143	C	S	SSSCCCSSCSCCSCCSCSCSSCSCSCSCSSCSSCSCGCSCCCCSCCCSCSCSSS-CCSSCCCSSSCCS
scaffold258-929071	G	S	SSSGGGSSGSGGCGGCGSGSSSSGSGSGSSGSSGSGSGSGGGGSGGGSGSGSSSCGSGSSGGSSSGGS
scaffold258-1048745	A	W	WWWAAAWWAWAAWAAWAWAWWWWAWAWAWWAWWAWAWAWAAA-WAAAWAAAWWWWAWWWWAAAWWAAW
scaffold124-97241	C	Y	CCCYCCYYYCCCYCCCCYYYYYCYYCYYYCYYCCYYCCCYYCCCYYYCYTYYCYCCYYYTCCCYYCCC
scaffold124-306069	R	G	GRGGGRRGGRGGGGGGRRRGGRGRRRRGGRRRGRRRGGGGGGGGRGGGRRRRRRGRRGGGRRRGGGRG
scaffold124-306174	R	A	RARRRAAARARARRRRAAARRARAAAARRAAARAAARRRRRRRRARRRAAAAAAAAARRAAAARRRAR
scaffold1134-42242	G	R	GGRGGRRGRRRRGGRGGGGRRRRGGGRRRRGRGRGRRGGGGRGRGRGGRGRRRRGRRRRGRGRRGGRG
scaffold1134-42262	T	Y	TTTTTYYTYYYYTTYTTTTYYYYTTTYYTYTYTYTYYTTTTYTYTYTTYTTYYYTYYTYTYTYYTTYT
scaffold1134-42267	G	R	GGGGGRRGRRRRGGRGGGGRRRRGGGRRGRGRGRGRRGGGGRGRGRGGRGGRRRGRRGRGRGRRGGRG
scaffold1134-98185	C	Y	CCYCTYYCYYYYYCYCCCCYYYYCCCYYYCCYCYCYYCCCCYTYCYCCYCTYYYCYYYYCYCYYCCYC
scaffold1134-101981	T	K	#NAME?
scaffold1134-101989	G	R	-ARGRRAGAARRR-RGGGGARRR-GAARRRGRGARARGGGARRR-R-GRGARRA-ARRRGRGARAGRG
scaffold1134-102084	G	R	GGRGRRRGRRRRRGRGGGGRRRRGGGARRRGRGRGAGGGGGRGRGRGGRGARRRGARRRGRGRRGGRG
scaffold1134-104031	G	S	GGSGCSSGSSSSSGSGGGGSSSSGGGSSSSGSGSGSSGGGGSCSGSGGSGSSSSGSSSSGSGSSGGSG
scaffold1134-196934	C	M	CCMCMMMCMMMAMCMCCCCMMMMCCCMMMMCMCMCMMCCCCMMMCMCCMCCMMMCMMMMCMCMMCCMC
scaffold1134-196968	A	R	AARARRRARRRGRARAAAARRRRAAARRRRARARARRAAAARRRARAARAARRRARRRRARARRAARA
scaffold231-522	A	R	RARAGRARRARAARGRRRRRRRGGRGRGRGARRGRARAAARR-GRAARGRGAGAGGRGAARRARRAAG
scaffold231-200407	G	R	RGGGARGGRGGGRRAGRRRRRRRRRRGRRAGGRRRGRGGGRAARRGGRRRRGGGGARRGGRGGGGGRR
scaffold231-200476	C	Y	YCCCCYCCYCCCYYTCYYYYYYYYYYCCYCCCYYYCYCCCYTCYYCCYYYYCCCCCYYCCYCCCCCYY
scaffold231-268254	C	Y	YCCCCTCCYCCCYCYCYYYYYYYYYCCYTYCYYYYCTCCCYYCYYCCYYYYCCCCYYYCCYCCCCCYY
scaffold231-269921	C	S	CGCSSCSGCSGGCCSGCCCCCCSSCSGSCSSCCSCSCSSSCCSSCSSCSCSSSSGCCSSSCGSGGSCS
scaffold231-325064	G	R	RRRGGRGGRGRRGRARRRRRRRAARARARAGRRARGGGGGRRGARGGRARAGAGRAAAGGRRGRRGRA
scaffold231-325082	T	K	KKGTTKTTKTKKTKGKKKKKKKGGKGKGKGTKKGKTTTTTKKTGKTTKGKGTGTKGGGTTKKTKKTKG
scaffold231-381556	A	M	MMMAAMAMMAMMMMCMMMMMMMCCMCMCMCACACMAMAAAMMACMAAMCMCACAMCMCAAMMAMMAMC
scaffold231-381561	G	R	RRRGGRGRRGRRRRARRRRRRRAARARARAGARARGRGGGRRGARGGRARAGAGRARAGGRRGRRGRA
scaffold231-435669	A	M	MAAAAMAAMAAAMMMAMMMMMMMMMMAAMMAMMACAMAAAMMAMMAAMMMCAMAAMMCAAMAAAAAMM
scaffold231-465470	T	Y	YTYTYYTTYTTTYTYTYYYYYYYYYTTCYYTYYYYTYTTTCCYTYTTYYYYTYTTYYYTTYTTTTTYT
scaffold231-465627	G	R	RGRGRRGGRGGGRGRGRRRRRRRRRGGARAGRRRRGRGGGAARRRGGRRRRGRGGRRRGGRGGGGGRG
scaffold231-507835	A	R	AGRRGARGRRGGAARGAARARRAAAAGAAARRRRRRRRRRRAGRARRARARRRRGAARRRAGRGGRAG
scaffold231-545645	A	W	TAAAWWAAWAAAWWWAWWWWWWWAWTAATAWWWAWWWAWWWWWAWAATWAWWAWATT-AWTAWAAAAA
scaffold231-545646	G	K	TGGGKKGGKGGGKKKGKKKKKKKGKTGGTGKKKGKKKGKKKKKGKGGTKGKKGKGTT-GKTGKGGGGG
scaffold231-547465	R	G	GGRGGRRGRRGGRRGGRAGRRRGGRGGGRGRRRGRRRRGGRRGGRRARGRGRGRGRR-ARRGRGGGAG
scaffold231-582196	C	M	MCMCCMCCACCCMMMCMMMMMMAMMCCMMACMAMACMCCCMMCMCCCMMMMCCCCMMMCCMCCCCCMM
scaffold231-962640	K	G	KGKKGKGGKKGGKKGGKKKKKKGGKGGGKGTGKGKKKGKTKKGGTKKKGKGKGKGGKGKGKGKGGKKG
scaffold231-976243	G	R	RGRGGRGGRGGGGRRGRRRRRRRRRGGRGRGRRRRGGGGGRRGRRGGRRRRGRGGRRRGGRGGGGGRR
scaffold231-1074043	C	Y	TYTTYTYYTYYYTTYYTTTTTTYYTTYYTYTTTYTYTYYTTTYYTYYTYTTYYYYTTTTTTYYYYYTY
scaffold2325-6212	C	Y	YCCCCYCCYCCCCYYCYYYYYYYYYTCYYYCYYYYCYCCCYYCYYCCYYTYCYCCYYYCTYCCCCCYY
scaffold1021-184287	C	S	CSSCCSSCSCCCSSCCSSSSSSSSCCCCCSCCCCSCCCSCCGCSSCCSSCSCSCGSGSSGCSSCSCCS
scaffold1021-436371	G	S	GGSGGSSGSGGGSSGGSSSSSCSGSGGSGSGGGGSSGGSSGSGSSGGSSGSGSGSSSSSSGSSGSGGS
scaffold1021-437546	C	S	CSSCCSSCSCCCSSCCSSSSSSSSCCCSCSCCCCSSCCSSCSCSSCCSSCSCSCGSSSSSCSSCSCCS
scaffold1021-503235	G	R	GRRGRRGGRGGGRRGGRRRRRRRRRGGRGAGGGGRRGGRGGRRRRGGRAGAGAGARGRRAGGRGRGGR
scaffold1021-605352	W	A	AWWATWAAWAAAAAAWWAAAAWWAWWWWWWWWAAAAWWWAAWWAWAWWWWAWWWAAWWWAWAWWAAAW
scaffold1021-652056	K	T	TKKTKKTTKTTTTTTKKTTTTKKTKKKKTKKKTTTTKKKTTKKTKTKKKKTKKKTTKKKTKTKKTTTK
scaffold1021-652057	K	T	TKKTKKTTKTTTTTTKKTTTTKKTKKKKTKKKTTTTKKKTTKKTKTKKKKTKKKTTKKKTKTKKTTTK
scaffold1021-675648	A	R	ARRAARRARAAARRAARRGRRRRRRAARARAAAARRAARRARAARAARRAAARARRA-RRARRARAAR
scaffold1021-675937	C	Y	CYYCCYYCYCCCYYCCYYYYYYYYYCCYCYCCCCYYCCYYCYCYYCCYYCYCYCCYYYYCCYYCYCCY
scaffold1021-676032	T	Y	CTTCYTYCTCCCYYCYTYYYYTTYTYYTYTYYCCYYYCTYCTYYTCCTTYYYTYCYTTTYYYTYYCCT
scaffold1021-676643	C	S	CSGCCSSCSCCCSSCCSSSSSSSSGCCSCSCCCCSGCCSSCSCSSCCSSCSCSCSSSSSSCSSCSCCS
scaffold1021-748143	Y	T	TYCTYYTTYTTTTTTYYTTTTYYTYYYYYYYYTTTTYTYTTYYTYTYYYYTYYYTTTYTTYTYYTTTY
scaffold1021-791429	Y	T	TYYTYYTTYTTTTTTYYTTTTYYTYYYYYYYYTTTTYYYTTYYTYTYYYYTYYYTTYYYTYTYYTTTY
scaffold1021-880244	T	Y	YYYYCYCYYYYYCCYTYCCCCYYCYTTYTYTTYYCCTTYCYYCCYYTYYTCTYTCCYYYCTCYTCYYY
scaffold1021-911212	W	A	AWWAAWAAWAAAAAAWWAAAAWWAWWWWWWWWAAAAWWWAAWAAWAWWWWAWWTAAWWAAWAWAAAAW
scaffold1021-952306	R	R	RRRRGRARRRRAAARGRAAAARRARGGRGRGGRRAAGGRARRGARRGRRGAGRGAARRRAGARGARRR
scaffold1021-952331	Y	Y	YYYYYYTYYYYTTTYCYTTTTYYTYCCYCYCCYYTTCCYTYYCTYYCYYCTCYCTTYYYTCTYCTYYY
scaffold1380-130184	A	R	RRARARRRRRAARRARAARRAAAARRRARAAAAARAARAAARARRAARAAARAARAAAARRRRRARAA
scaffold680-61580	G	R	RRGGGGRRRRRGGRRGRGGRGGARRRRGGGGGGRRRGRGGRRGGRGRGGGGGRRRRGRGRGRRGRRGR
scaffold680-200689	Y	C	CCCYYYYCCCYYYCYCYCCCCCCCYCCYYCCYYYYCYCCYYCYCYYCYYCCYCCYCCCYCYYCCYCCY
scaffold680-222393	A	R	RRAAAARRRGRAARRARAARRARRRGRRAAAAARRRARAARRAARAGAAARRGARGARAAARRARRAR
scaffold680-229594	R	A	RRRAAARAARAAAARAARARRRRRRARGARARRRARRAAARAARRRAAARRAARRGGAARRAGRAARA
scaffold680-237219	T	Y	YYTTTTYYYYYTTYYTYTTYYTYYYTYCTTTTTYCYTYTTYYTTYTCTTTYYYYTTTYTYTYYTYYTY
scaffold680-267892	R	G	RRRGGGRGGRGGRRRGGRGRRRRRRRRRGRGRRRGGRGGGRGGRGRGGGRRGGRGRRGGGRGGRRGRG
scaffold680-284001	S	G	SCCSCSCGGSGSCSSGGCSSSCSSSSSSSCSCCSGSCGSSSGSCSCGSSCSGGSSSCGSGCGSCSGCG
scaffold680-295671	Y	C	YYYCCCYCCYCCYYYCCYCYYYYYYYYYCTCTYTCYYCCCYCYYYYCCCTYCCYYYTCCYYCYYYCYC
scaffold680-401865	K	G	KKGGGGKGGKGGKGKGGKGKGKKKKGKKGKGKKKGTTGGGKGGTKKGGGKKGGKKKKGGGKGKTKGKG
scaffold524-11342	A	R	AAARARRRARRAARRRRRAARRRAARARAAAAAAAAARARAR-RRRAAAARRRARRARRAAAARAAAR
scaffold524-11344	G	R	RRGGAGGGRGGRRGGGGGRRGGGRRGRGRRRRRGRRRGRGRG-GGGRRRRGGGRGGGGGRRRRGRRGG
scaffold524-23051	Y	C	YYCCCYYCCYCCTCYCYYCCYYYCCTYYCYYYYYCCYYYYCCCYCYCCCYYCYYYYYCCTYCCYYCYC
scaffold524-132273	S	G	SSGGGSSGGSGGSGSGSSGGSSSGGSSSGSSSSSGGSSSGGGGGGSGGGSSGSSSSSGGSSGSSSGSG
scaffold524-132338	S	G	SSGGGSSGGSGGSGSGSSGGSSSGGSSSGSSSSSGGSSSGGGGGGSGGGSSGSSSSSGGSSGSSSGSG
scaffold524-189562	C	Y	YYYCYCCCYCCYYCCCCCYYCCCYYCYCYCYYYYYYYCYCYCYCCCYYYYCCCCCCYCCYYYYCYYYY
scaffold524-218466	A	R	RARARRAAAAARARRAARARARRRRAARAARRRRARARARRRARRARAARAAAAAAARARRARRAARR
scaffold524-224392	C	Y	CCYTCYYTYYTYCTYTYYYYYYYYYYCYYCCCCCYYCCCYYTCCTYYYYCYTYCYYCTTCCYCYCYCY
scaffold524-269165	C	Y	TTYCCYYCYCCYYCCCYYYYYYYCYYTCCTTTTTYTTCTTYCYYCYYYYTYCYTYYTCCTTYTYTYTY
scaffold524-376533	Y	C	YYCCYYYCCYCCCCYCYYCCYYYCCCYYCYYYYYCCYYYYCCYYCYCCCYCCTYYCTCCCYCYYYCYC
scaffold524-396252	T	K	KKKTTTTTKTTKTTTTTTKKTTTKKTKTKKKKKKKKGTKTKTKTTTKKKKTTTKTTKTTKKKKTKKKK
scaffold524-462279	Y	T	YYTTTYYTTYTTCTYTYYTTYYYTTCYYTYYYYYTTYYYYTTTYTTTTTYCTTYTYTTTYYTYTYTYT
scaffold524-470683	G	S	GGSCGSSCSSCSSCSCSSSSSSSSSSGSSGGGGGSSGSGSSCCSCSSSSGSCGGSSGCCGGSGSGSGS
scaffold524-470834	C	Y	CCCYCYYYCYCCYYYYYYCCYYYCCYCYCCCCCCCCCYCYCYYYYYCCCCYYYCYYCYYCCCCYCCCC
scaffold524-520585	C	Y	YYYCCCCCYCCYCCCCCCCYCCCYYCYCTYYYYYYYCCYCYCCCCCYYYYCCCYCCYCCYYYYCYYYY
scaffold524-559087	C	Y	CCCCYCCYCCCYCYCCCCYYCYCYCCCYYCCYCCYYCCYCYYYYYCYYYCYYCCYCYYYYYYCCCCCY
scaffold524-583461	G	S	CCCGCSSGSSGSSGSGSSSSSSSGSGCSSCCCCCSSCSCSSGGSGSSSSCCGSCCCCGGCCSCSCSCS
scaffold524-610798	Y	T	YYTTTYYTTYTTYTYTYYTTYYYTTYYYTYYTYYTTYCYYTTTYTYTTTYYTYYYYYTTYYTYYYTYT
scaffold524-629259	G	S	GGGSGSSSGSSGSSSSSSGGSSSGGSGSGGGGGGGGGSGSGSSSSSGGGGSSSGSSGSSGGGGSGGGG
scaffold524-691301	Y	T	YYTTTCCYYYTYTTCTYYYYTYTYTCTCTTYYTYYCTTYTYYTYTCTCYYYTTYYCYYCYTYTTYTYC
scaffold524-691323	Y	C	YYCCCTTYYYCYCCTCYYYYCYCYCTCTCCYYCYYTCCYCYYCYCTCTYYYCCYYTYYTYCYCCYCYT
scaffold524-697904	A	M	MMMAAAAAMAACAAAAAAMMAAAMMAMAAMMMMMMMMAMAMAAAAAMMMMAAAMAAAAAMMMMAMMMM
scaffold524-746980	G	R	RGGGGRRGRRGGRGGRRGRRGRRRGRGGGRGRGGGGRRRGRRGGRRGGGRRRGGGGGGGRGRGRRRGR
scaffold524-747059	C	Y	CYYYCCCCYCCCYCCYCCYYCYYYYYCCYYCYCCCCYYCCYYTYYYCYYYYYYYCCCYCYCYCYYYCY
scaffold524-747072	C	Y	CYYYCCCCYCCCYCCYCCYYCYYYYYCCYYCYCCCCYYCCYYTCYYCYYYYYYYCCCYCYCYCYYYCY
scaffold524-778227	G	R	GGGRRRRRGRRGRRRRRRGGRRRGGRGRGGGGGGGGGRGRGRGRRRGGGGRRRGRRGRRGGGGRGGGG
scaffold524-869565	G	R	RRRGGGGGRGGRGGGGGGRRGGGRRGRGRRRRARRRRGRGRGGGGGRRRRGGGRGGRGGARRRGGRRR
scaffold524-869601	A	R	RRRAAAAARAARAAAAAARRAAARRARARRRRGRRRRARARAAAAARRRRAAARAARAARRRRARRRR
scaffold524-959117	S	C	SSCCCSSCCSCCSCSCSSCCSSSCCGSCCSSSSSCCSCSSCCCSCSCCCSSCSSSGGCCGSCSSSCSC
scaffold524-971709	G	R	RRRGGGGGAGGRGGGGGGARGGGRRGRGRRRRRRRARGRGRGGGGGRRRRGGGRGGRGGRRRRRGARR
scaffold524-972693	R	G	RRGGGRRGGRGGRGRGRRGGRRRGGGRGGRRRRRGGRAARGGGRGRGGGRRGRRRRRGGRRGRRRGRG
scaffold524-996268	A	W	WWWAAAAAWAAWAAAAAAWWAAAWWAWAWWWWWAAWWAWAWAAAAAWWWWAAAWAAWAAWWWWAWWWW
scaffold524-1006880	R	G	RRGGGRRGGRGGRGRGRRGGRRRGGRRRGRRRRRGGRRRGGGGRGRGGGRRGRRARRGGGRGRRGGRG
scaffold524-1006889	Y	T	YYTTTYYTTYTTYTYTYYTTYYYTTYYYTYYYYYTTYYYTTTTYTYTTTYYTYYCYYTTTYTYYTTYT
scaffold791-28236	T	Y	YYYTTTYTYTYTTCYTYYTYYTTTTYYYYYYYYYTTYYTTTTTTTTYTTYTYTTYYYTCYTYYTYYYY
scaffold791-104504	C	Y	CYYYCTYYYYYYYCYYYYYYCTCYYYCYCCCYCYTTYYTYCTCTTTCCYCCYYYCCCYCTYYYTCYCY
scaffold791-130529	R	A	RAAAAAARAAARRRARAARARARRRARAARRARAAAAAARRAARAARRRARARRRRRRRARAAARARA
scaffold791-161797	S	S	GSSSGCSGSSSSSGCSSSSSGCSSSSGSSGGGGSCCSCCGGCGCCCGSSSCSSSGGGSGGCSSCGSGS
scaffold791-221363	Y	C	YCCYCCCCCCCTYYCYCCYCYCYYYCYCCYYCYCCCCCCYYCCYCCYYYCYCYYYYYYYCYCCCYCYC
scaffold791-232354	S	C	SCCSCCCSCCCSSSCSCCSCSCSSSCSCCSSCSCCCCCCSSCCSCCSSSCSCSSSSSGSCSCCCSCSC
scaffold791-307695	R	G	RGGRGGGRGGGRRRGRGGGGRGRRRGRGGRRGRGGGGGGRRGGRGGRRRGGGRRRRRRRGRGGGRGRG
scaffold791-307715	R	A	ARRARRRARRRAAARARRARARAAARARAAARARRRRGRAARGARRAAARARAAAAAAARARGRARAR
scaffold791-310302	Y	C	CYYCTYYCYYYCCCYCYYCYCYCCCYCYYCCYCYYYYYYCCYTCYYCCCYCYCCCCCCCYCYYYCYCY
scaffold791-351819	R	A	RAARAAARAAARGRARAARARARRRARAARRARAAAAAARRAARAARRRARARRGRRRRARAAARARA
scaffold791-351952	Y	T	YTTYTTTYTTTYYYTYTTYTYTYYYTYTTYYTYTTTTTTYYTTYTTYYYTYTYYCYYYYTYTTTYTYT
scaffold791-367661	S	S	CSSSCGSCSCSSSCSSSSSSCGSSSSCGSCCSCSGGSSGSSGGSGGCSCSSSSGCCCSCSSSCGCSCG
scaffold791-458388	C	Y	YYYCCCYCYCYCCYYCYYCYYCCCCYYYCYYYYYCCYCCCCCYCCCYCCCCYCCYYTCYYCYYCYYYY
scaffold791-530881	C	Y	YYYCCCYYYYYCCYYCYYCYYCCCCYYYYYYYYYCCYCCCCCCCCCYCCTCYCCTCTCCYCYYCYYYC
scaffold791-531074	G	R	RRRGGGRRRRRGGRRGRGGRRGGGGRRRRRRRRRGGRGGGGGGGGGAGGAGRGGARAGARGRRGRRRG
scaffold791-531111	A	R	RRRAGARRRRRAARRARAARRAAAARRRRRRRRRAARAAAAAAAAAGAAGARAAGRGAGRARRARRRA
scaffold908-11908	M	C	MCMMMCCCMCMMCMMMCMCAMCMMCCCAACMCMCCCMMCMMMMMCMMMCCCCCCCACMMCCCCAMMCM
scaffold908-11917	S	G	SGSSSGGGSGSSGSSSGSGCSGSSGGGCCGSGSGGGSSGSSSSSGSSSGGGGGGGCGSSGGGGCSSGS
scaffold908-11954	R	A	RARRRAAARARRARRRARARRARRAAAGGARARAAARRARRRRRARRRAAAAAAAGARRAAAAGRRAR
scaffold908-71108	A	R	AARRRARRRAAARAAAARRRRRAARARRRARRAARRAAARRARARRRARRRAARAAGRARARRRRARA
scaffold908-71127	R	G	RGRRGGGGRGRRRRRRGRGRRGRRGGGRRGRGRGGGRAGRRRGRGRRRGGGGGGGRGRAGGGGRRRGR
scaffold908-71264	K	G	KGKKGGGGKGKKKKKKGKGKKGKKGGGKKGKGKGGGKKGKKKGKGKKKGGGGGGGKGKKGGGGKKKGK
scaffold908-151424	A	R	AARRRARRRAAAGAAAARRRRRAAAAARRARRAARRAAARRARARRRAAGGAARAARRARAGRRRARA
scaffold908-178440	Y	T	YTYYTTTTYTYYYYYYTYTYYTYYTTTYYTYTYTTTYYTYYYYTTYYYTTTTTTTYTYCTTTTCYYTY
scaffold908-178547	Y	T	YTYYTTTTYTYYYYYYTYTYYTYYTTTYYTYTYTTTYYTYYYYTTYYYTTTTTTTYTYCTTTTCYYTY
scaffold1611-20037	A	M	AAMMMMMMAAAMAAAMMAMAMMMMAAAAAAAAMMAMAMAMAACAMAMAAAAMAMAMMMMAMMMAMMAM
scaffold1611-20086	C	Y	CCYYCYYYCCCYCCCYYCYCYYYYCCCCCCCCYYCYCYCYCCCCYCYCCCCYCYCYYYYCYYYCYYCY
scaffold1611-69203	R	G	GGGGGRRRRRRGRRGRRGRRGRGRGGRGRRGGRGGRGGRRRRRRRRRRRRRRGGGGGRRRGGGGGGGA
scaffold1611-97388	G	R	RRGGGGGGRRRGRRRGGRGRGGGGRGRRRRRRGGRGRGRGRRGRGRGRRRRGRGRGGGGRGGGRGGRG
scaffold1611-107711	A	W	WWAAAAAAWTWAWWWAAWAWAAAATWWWWWWWAAWAWAWAAWAWAWAWWWWAWAWAAAAWAAAWAAWA
scaffold1611-107755	C	Y	YYCCCCCCYTYCYYYCCYCYCCCCTYYYYYYYCCYCYCYCCYCYCYCYYYYCYCYCCCCYCCCYCCYC
scaffold1611-149824	C	Y	YYCCYYYYTTTCTTYYCYYTCYCYYYTYTTYYYCYYTCTYTTTTYTYTTTTYYCYCCYYTCCCYYCYY
scaffold1928-7170	T	K	KKTTGKKTTKTTTKKTKKTKKKKKKTKKTKKGGTTKKGKGK-TTGKTTTGGKTKTKTTGTTTKKKTKK
scaffold1928-8412	C	Y	CYCYYCCYCCYCCCYYYCYYCCCCCYYCCCYYYYYYCYYCCYCCYYCYYCCYYYCCCYCYYYCYYYYC
scaffold1928-8533	G	R	RRGGGRRAGRRGGGRRGGGGRRRRRRGGGRRGRRGRRRRGGRGRGGGGGRGRRGGRGGRGRGGGGRGR
scaffold1498-7635	T	Y	YYTTTTTTYYYTYYYTTYTYTTTTYTYYYYYYTTYTYTYTYYTYTYTTYYYTYTYTTTTYTTTYTTCT
scaffold1498-7656	S	C	CCCCCSSSCSSCSSCSSCSSCSCSCCSCSSCCSCCSCCSSSSCSSCSSSSSSCCCCCSSSCCCCSCCS
scaffold1498-7709	W	T	WWWWWTTTWTTWTTWTTWTTWTWTWWTWTTWWTWWTWWTTTTWTTWTTTTTTWWWWWTTTWWWWTWWT
scaffold1498-36995	A	R	AARRARRRAAARAAARRARARRRRARAAAAAARRARARARAAAARARRAAARARAAGRGARRRARRAR
scaffold1498-77810	A	M	AAMMAMMMAAAMAAAMMAMAMMMMAMAAAAAAMMAMAMAMAAAAMAMAAAAMAMAMMMMAMMMAAMAM
scaffold1498-77827	G	S	SSGGCSSSSCCGCCSSSSSCGSGSSGCSCCSSSGSSSGCSCCCCSSSCCCCSSGSGGSGCGGGSSGSS
scaffold1498-153096	Y	T	TTTTCYYYYYYTYYTYYTYYTYTTTTYTYCTTYTTYTTTYYTTYYTYYYTYYTTTTTYYYTTTTYTTY
scaffold1498-153097	R	G	GGGGARRRRRRGRRGRRGRRGRGGGGRGRAGGRGGRGGGRRGGRRGRRRGRRGGGGGRRRGGGGRGGR
scaffold1498-208220	G	R	RRGGGGGGRRRGRRRGGRGRGGGGRRRRRRRRGGRGRGRGRRGRGRGRRRRGRGRGGGGRGGGRGGRG
scaffold1498-226871	A	W	WWTTWWWWAAATAAWWWWWATWTWWWAAAAWAWTWWWTAWAAWAWWWAAAAWATWTTWWATTTAWTAW
scaffold1498-226875	A	R	RRGGRRRRAAAGAARRRRRAGRGRRRAAAARARGRRRGARAARARRRAAAARAGRGGRRAGGGARGAR
scaffold1498-230492	C	Y	YYCCCCCCYYCCYYYCCYCYCCCCYYYYYYYYCCYCYCYCYYCYCYCYYYYCYCYCCCCCCCCYCCYC
scaffold1498-233885	T	Y	TTYYCCCCYYYYYYTCCTCYYCYCTTYTYYTTCYTCTYYCYYCYCTCYYYYCTYTYYCCYYYYTCYTC
scaffold1498-244486	G	R	RRGGGGGGRRRGRRRGGRGRGGGGRRRRRRRRGGRGRGRGGRGRGRGRRRRGRGRGGGGRGGGRGGRG
scaffold1498-247318	Y	Y	YYTTYYYTCCCTCCYYYYYCTYTYYYCYCCYYYTYYYTCYCCCCYYTCCCCYCTYTTYYCTTTYYTYY
scaffold947-151918	G	R	RGGRGRRGRGRRGRGGGRRGRRRGRRGGRGGGRGRRRGRGGGGRGGRRGRRGRRGGRGGGGGGRRGGR
scaffold947-290417	C	M	MCCMMMMCMCMMCMCCCMMCMMMCMMCMMCCCMCMMMCMCCCCMCCMMMMMCMMMCMCCCCCCMMCCC
scaffold947-373991	S	C	CSCCCCCCCSSSSSSSSSCSCCCCCSCSSSCCCSCCCSCCSSCSSCSCSCSCCSSCCSCCSCCSSSCC
scaffold947-373996	R	G	GRGGGGGGGRRRRRRRRRGRGGGGGRGRRRGGGRGGGRGGRRGRRGRGRGRGGRRGGRGGRGGRRRGG
scaffold947-374014	R	A	ARAARAAAARRRRRRRRRARAAAAARARRRAAARAAARAARRGRRARARARAARRAARAARAARRRAA
scaffold947-374107	W	A	AWAAWAAAAWWWWWWWWWAWAAAAAWAWWWAAAWAAAWAAWWTWWAWAWAWAAWWAAWAAWAAWWWAA
scaffold947-404234	C	Y	YCCYCYYCYCYYCYCCCYYCYYYCYYCYYCYCYCYYYCYCCCCYCCYYYYYCYYYCTCCCCCCTCCCY
scaffold947-426477	R	A	RARRGRRGRAAAAAAAAARARRRRRARAAARRRARRRARRAARAARARARARRAARRARRARRAAAGR
scaffold947-426483	R	A	RARRGRRGRAAAAAAAAARARRRRRARAAARRRARRRARRAARAARARARARRAARRARRARRAAAGR
scaffold947-468305	G	K	KGGKGKKGKGKKGKGGGKKGKKKGKKGKKGKGKGKKKGKGGGGGGGKKKKKGKKKGKGGGGGGKKGGK
scaffold947-481734	W	A	AWAATAAAAWWWWWWWWWAWAAAAAWAWWWAAAWWAAWAAWWTWWAWAWAWAAWTAAWAAWAAWWWAA
scaffold947-485267	W	A	AWAATAAAAWWWWWWWWWAWAAAAAWAWWWAAAWAAAWAAWWWWWAWAWAWAAWAAAWAAWAAWWWAA
scaffold947-567359	A	W	WAAWAWWAWAWWAWAAAWWAWWWAWWAWTAWAWAWWWAWAAAAWAAWWWWWAWTTAWAAAAAATWAAW
scaffold947-567398	R	G	RGRRARRARGGGGGGGGGRGRRRRRGRGGGRRRGRRRGRRGGAGGRGRGRGRRGGGRGRGGRRGGGGR
scaffold947-568367	G	R	RGGRGRRGRGRRGRGGGRRGRRRGRRGRAGRGRGRRRGRGGGGRGGRRRRRGRRRGRGGGGGGRRGGR
scaffold947-568438	W	A	AWAAAAAAAWWWWWWWWWAWAAAAAWAWWWAAAWAAAWAAWWAWWAWAWAWAAWWAAWAAWAAWWWAA
scaffold947-568441	A	R	RAARARRARARRARAAARRARRRARRARRARARARRRARAAAARAARRRRRARRRARAAAAAARRAAR
scaffold947-574941	Y	C	CYCCYCCCCYYYYYYYYYCYCCCCCYCYYYCCCYCCCYCCYYCYYCYCYCCCCYYCCYCCYCCYYYCC
scaffold947-638173	R	G	GRGGGGGGGRRRRRRRRRGRGGGGGRGRRRGGGRGGGRGGRRGRRGRGRGRGGRRGGRGGRGGRRRGG
scaffold947-660309	C	Y	YCCCCCCCCYCCYYYCYYCYYYYYYYCYCYCYCYCCYCCCYY-YYCCCYCYCYCCYYYCCCCCCCCYY
scaffold947-660326	G	S	SGGGGSGGGSGGSSSGSSGSSSSSSSGSGSGSGSGGSGSGSS-SSGGGSGSGSGGSSSGGGGGGGGSS
scaffold947-684199	A	M	MAAAMMMAAAAMACAMMMMMMAMAMAAACMMMAAMMMMMAMAAAMAAMAMAMAMAAAMMACMMAMAAA
scaffold947-684294	K	K	KKTK-KKTKKGGKGKKKGKKKKKTKGTGGKKTKKKKKGKTTK-GKTGKGGGTKGGTKGTTKTTGGKTK
scaffold947-724668	Y	T	TYTTCTTTTYYYYYYYYYTYTTTTTTTYYYTTTYTTTYTTYYYYYTYTYTYTTYYTTYTTYTTYYYTT
scaffold947-793226	A	R	ARARRRRARAGGRGRRRGRRRRRARGAGGGRARRRRRRRARRGGRAGRGRGARGGAAAAAGAAGGRAR
scaffold947-797129	R	R	RRARRRRARRGGRGRRRGRRRRRARGAGGRRARRRRRRRARRAGRAGRGRGARGGARRAARAAGGRAR
scaffold1279-17122	A	W	WWWATAWAWWWAAWWAWWAWWAAAATWAWAAWWWAAWWAAWATAAAWAAWAWAAWAWAAAAWWAWWWW
scaffold1279-17159	R	G	RGGRGGRRGGRRRRGRGGRGRGRGRGRGGRRGRGRGGGGRRGGRGGRRRRGGRRRGRGARRGGGRGRG
scaffold1279-17232	Y	C	YCCYCCYYCCYYYYCYCCYCYCYCYCYCCYYCYCYCCCCYYCCYCCYYYYYCYYYCYCCYYCCCYCYC
scaffold1279-20506	M	M	CAMMMACMAMCAACMMMMMMCAMAMMCAMMAMCMMAMAAACAMMAACMMCMMMMCACACMMMMACMCM
scaffold1279-30654	Y	C	YCCYCCYYCCCYYYCYCCYCYCYCYCYCCYYCYCYCCCCYYCCYCCYYYYYCYYYCYCYYYCCCCCYC
scaffold1279-30719	C	Y	YYYCCCYCYYYCCYYCYYCYYCCCCYYCYCCYYYCCYYCCYCCCCCYCCYCYCCYCYCYCCYYCTYYY
scaffold1279-77604	R	R	GARRAAGRRGGRRGRRRRRRGARARRGAGARRGRRARRARGAARAAGRRGRRRRGAGAGARRRAGRGR
scaffold1279-86631	T	Y	YYYTCTYTYYYTTYYTYYTYYTTTTYYTYTTYYYTTYYTTYTCTTTYTTYTYTTYTYTYTTYYTYTYY
scaffold1279-98754	R	R	RGGARRRAGGRAARGAGGAGRRARAGRRGAAGRGARGGRARRRARRRAARAGAARRRRRAAGGRRGRG
scaffold1279-98800	M	A	AMMAAMAAMMAAAAMAMMAMAMAMAMAMMAAMAMAMMMMAAMAAMMAAAAAMAAAMAMAAAMMMAMAM
scaffold1279-98803	Y	C	YCCYCCYYCCYYYYCYCCYCYCYCYCYCCYYCYCYCCCCYYCCYCCYYYYYCYYYCYCYYYCCCYCYC
scaffold1279-98815	W	T	WTTWTTWWTTWWWWTWTTWTWTWTWTWTTWWTWTWTTTTWWTTWTTWWWWWTWWWTWTWWWTTTWTWT
scaffold1279-116757	M	C	MCCMCCMMCCMMMMCMCCMCMCMCMCMCCMMCMCMCCCCMMCCCCCMMMMMCMMMCMCCMMCCCMCMC
scaffold541-23259	G	K	KKKGGGGGGGGGGGGKKKKKKKGKGGKGKGGGGGGGGGKGKGGKKKKKKGGKGGKGKGKGGKKKGKKK
scaffold1716-94252	T	Y	YYTTTYYYYYTTTYYYYTYYTTTYYYYTTYYYTTYTTYTTYTTYYYTYTYTYTTYCYTYYTYYYTYTT
scaffold810-20844	Y	T	TYTTCTTTTYYYYYYTYYYTTYYTTYTYYYTYTYTTTYTTYYYYYTYTYTYTTYYTTYYYYTTYYTTT
scaffold810-26900	A	W	TAWTWTTWTAWTAWATWWWWTWWWTWWWWATATATTTATWAWAWAWWTWTAWTWWTTWAAWWWWWTWT
scaffold810-65368	R	A	ARAAAAAAARRRRRRARRRAARRAARARRRARARAAARAARRARGARARARAARRAAARRRAARRAAA
scaffold810-96508	R	G	GRGGGGGGGRRRRRRGRRRGGRRGGRGRRRGRGRGGGRGGRRGRRGRGRGRGGRRGGRRRRGGRRGGG
scaffold810-96576	W	A	AWAAAAAAAWWWWWWAWWWAAWWAAWAWWWAWAWAAAWAAWWAWWAWAWAWAAWWAAWWWWAAWWAAA
scaffold810-152290	G	R	RRRGGRGRGRR-GGGGRGRRGAARARG-ARRRRGRGRGRRRAGRGRARARRRRRAGRG-AGGGRGGRG
scaffold810-180364	Y	C	CYCCCCCCCYYYYYYCYYYCCYYCCYCYYYCYCYCCCYCCYYCYYCYCYCYCCYYCCYYYYCCYYCCC
scaffold810-180370	K	K	TGKTGTTKTGKKGKGTKKKKTKKKTKKKKGTGTGTTTGTKGKGKGKKTKTKKTKKKTKGGKKKKKTKT
C42229143-199	C	S	SCGSSGSSGCCCCSCSGSSCSGGCGSSGCSSSSSSSSSSSCSGSGCSGGSSSSSCSGGSCGCGSSCCS
scaffold438-3322	A	W	WWAAAAAAWWAAWWWAAWAWWAAAWAWWWWWWAAWAWAWAWWWWAWWAWWAAWAWAAAAWWAWWAAWA
scaffold438-50256	G	R	RRGGGGGGRRRGRRRGGRGRRGGGRGRRRRRRGGRGRGRGRRGRGRRGRRGGRGRGGGGRRGRRGGRG
scaffold438-107746	G	R	GGRRRRRRGGGRGGGRRGRGGRRRGRGGGGGGRRGRGGGRGGRGRGGRGGRRGRGRARRGGRGGRRGR
scaffold438-146687	A	R	RRAAAAAARRRARRRAARARRAAARARRRRRRAARARARARRARARRARRAARARAAAARRAGRAARA
scaffold438-461260	G	R	RRGGRRRRRRAGAARGRRRARGRRRAARAARRRRARRAGRRARARRARRRARARAGGGAAAGAARGRR
scaffold438-463009	G	R	RGGGRRRRRRAGAARGRRRARGRRRAARAARRRRAGRRRRRAAARRARRRARARAGGAGAAGAARGGR
scaffold438-496139	T	Y	TTYYYYYYTTTYTTTYYTYTTYYYTYTTTTTTYYTYTCTYTTYTYTTYTTYYTYTYYYYTTYTTYYTY
scaffold438-606682	C	Y	YYCCCCCCYYYCYYYCCYCYYCCCYCYYTYYYCCYCYCYCCYCYCYYCYYCCYCYCCCCYYCYYCCYC
scaffold438-636637	C	Y	YYCCCCCCYYYCYYYCCYCYYCCCYCYYYYTTCCYCYCYCYTCYCYYCYYCCYCYCCCCYYCYYCCYC
scaffold438-772814	Y	Y	YYTCCTYYYCYYTCCYYYYYCYYTYTYCCCTTYTYTYYYYYCYCTYCCYCYYCTTCYYTT-YCCYYYT
scaffold438-772851	R	R	RRAGGARRRGRRAGGRRRRRGRRARARGGGAARARARRRRRGRGARGGRGRRGAAGRRAA-RAGRRRA
scaffold438-833351	T	Y	TTYYYYYYTTTYTTTYYTYTTYYYTYTTTTTTYYTYTYTYTTYTYTTYTTCYTYTYYYYTYYTTYYTY
scaffold438-844398	A	M	MMAAAAAAMMMAMMMAAMAMMAAAMAMMMMMMAAMAAAMAMMMAAAMAMMAAMAMAAAAMAAMMAAMA
scaffold438-846426	A	R	AARRRRRRAAARAAARRARAARRRARAAAAAARRARARARAARARAAGAARRARARRRRARRAARRAR
scaffold438-846456	C	Y	CCYYYYYYCCCYCCCYYCYCCYYYCYCCCCCCYYCYCYCYCCYCYCCYCCYYCYCYYYYCYYCCYYCY
scaffold438-852332	A	R	AARRRRRRAAARAAARRARAARRRARAAAAAARRARAGAGAARARAARAARRARARRRRARRAARRAR
scaffold438-902531	C	Y	YYCCYCCCYYYCYYYCCYCYYCCCYCYYYYYYCCYCYCYCYYYCCYYCYYCCYCYCCCCYCCYYCCCC
scaffold438-903008	T	Y	YYTTYTTTYYYTYYYTTYTTYTTTYTYTYYYYTTCTTTYTYYYYTYYTYYTTYTYTTTTYTTYYTTYT
scaffold438-903598	G	R	RRGGRGGGRRRGRRRGGRGRRGGGRGRRRRRRGGRGRGRGRRGRGRRGRRGGGGAGGGGAGGRRGGRG
scaffold438-911334	C	Y	YYCCYCCCYYYCCYYCCYCYYCCCYCYYYYYYCCYCYCYCYYTYCYYCCYCCYCYCCCCTCCYCCCYC
scaffold438-918410	T	Y	YYTTYTTTYYYTYYYTTYTYYTTTYTYTYYYYTTYTYTYTYYCYTYYTYYTTYTCTTTTTTTYYTTYT
scaffold438-919946	C	Y	YYCCYCCCYYYCCYYCCYCYCCCCYCYYYYYYCCYCYCYCYYYYCYYCCYCCYCYCCCCYCCYYCCYC
scaffold438-949426	G	S	SSGGGGGGSSSGSSSGGSGSSGGGSGSSSGSSGGSGSGSGSSGSGSSGSSGGSGSGGGGSGGSSGGSG
scaffold438-949464	G	R	RRGGGGGGRRRGRRRGGRGRRGGGRGRRRGRRGGRGRGRGRRGRGRRGRRGGRGRGGGGRGGRRGGRG
scaffold438-974907	C	M	MMCCMCCCMMMCAMMCCMCMMCCCMCMMMMMMCCMCMCACMMCMCMMCMMCCMCMCCCCMCCMMCCMC
scaffold438-987032	G	S	SSGGSGGGSSSGSSSGGSGSSGGGSGSSSSSSGGGGSGSGSSCSGSSGSSGGSGSGGGGSGGSSGGSG
scaffold438-987122	T	K	KKTTKTTTKKKTKKKTTKTKKTTTKTKKKKKKTTTTKTKTKKKKTKKTKKTTKTKTTTTKTTKKTTKT
scaffold438-987149	T	Y	YYTTYTTTYYYTYYYTTYTYYTTTYTYYYYYYTTTTYTYTYYCYTYYTYYTTYTYTTTTYTTYYTTYT
scaffold438-987175	G	R	RRGGRGGGRRRGRRRGGRGRRGGGRGRRRRRRGGGGRGRGRRARGRRGRRGGRGRGGGGRGGRRGGRG
scaffold438-988206	A	R	RRAARAAARRRARRRAARARRAAARARRRRRRAARARAAARRRRARRARRAARAR-AAARAARRAAAA
scaffold438-989645	C	S	SSCCCCCCSSSCSSSCCSCSSCCCSCSSSSSSCCSCSCSCSSCSCSSCSSCCSCSCCCCSCCSSCCSC
scaffold438-1005530	G	R	RRGGRGGGRRRGRRRGGRGRRGGGRGRARRRRGGRGRGRGRRRRGRRGRRGGRGRGGGGRGGRRGGRG
scaffold438-1019770	G	R	RRGGRGGGRRRGRRRGGRGRRGGGRGRRRRRRGGRGRGRGRRGRGRRGRGGGRGRGGGGGGGRRGGRG
scaffold438-1019825	C	Y	YYCCYCCCYYYCYYYCCYCYYCCCYCYYYYYYCCYCYCYCYYYYCYYCYCCCYCYCCCCCCCYYCCYC
scaffold438-1038521	T	Y	YYTTYTTTYYYTYYYTTYTYYTTTCTYYYYYYTTYTYTYTYYYYTYYTYYTTYTYTTTTYTTYTTTYT
scaffold438-1038535	T	W	WWTTWTTTWWWTWWWTTWTWWTTTATWWWWWWTTWTWTWTWWWWTWWTWWTTWTWTTTTWTTWTTTWT
scaffold438-1067259	T	Y	YYCCCCYYYYTCTTYCYYYTYCYYYYTCTTTYYTTYCYYYTTCTYYTYYYCYTTTCCYYTYCTTYCYY
scaffold438-1067290	A	R	RRGGGGRRRRAGAARGRRRARGRRRRAGAAARRAARGRRRAAAARRARRRGRAAAGGRRARGAARGRR
scaffold438-1081213	K	T	TTTTKKKKTTKTKKTTKTKGTTKKTGTTGKTTTKKKTGTKKKKKKTTKTTKKGKKTTGTKKTKKKTTK
scaffold438-1081253	R	G	GGGGRRRRGGRGRRGGRGRAGGRRGAGGARGGGRRRGAGRRRRRRGGRGGRRARRGGAGRRGRRRGGR
scaffold438-1130515	A	R	RRAAAAAARRRARRRAARARRAAARARRRRRRAARARARARRARARRARRAARARAAAARAARRAARA
scaffold438-1290980	R	G	GGGGGRRRGGRGRRGGRGRRGGRRGRRGRRGGRRRAGRGRRRGRRGRRGGRRRGRGGRARRGRRRGGR
scaffold1823-4336	A	R	RARAAAARRRAAAAARARAARRRRRARRARAARRAAARAARRAAAARARRARARRRAAARAARAAARR
scaffold1823-4489	R	G	GRAGGGGRRGGGRRGRGRRRRRRRGGRRGRRGGGGRGGRGGGGRRGRRGRRGRRGRGRGRRGRRGRRG
scaffold1419-30439	C	Y	YYCCYCYCYYTYCYYYCCYYCYCYYCYCTCYYCCYCYCYCYCCYCYYYYYYCCCYCYYTCCYYCCCYC
scaffold1419-74407	K	T	KTTTKKKKKKKTTKTKKTKKKKKTTTTKTKTKKKKKKTKKKKTTTTTTTKTKTTTTKTTTTKTTKKTK
scaffold1419-74412	R	G	RRRGGGRGRGGRRRGRGRRGGRRRGGGRRGGRRGRGGRGGGGGRGRRRRGRGRRGRGGGRGGRRGRRG
scaffold1419-74443	Y	C	YCCCYYYYYYYCCYCYYCYYYYYCCCCYCYCYYYYYYCYYYYCCCYCCCYCYCCCCYCCCCYCCYYCY
scaffold1419-282986	R	A	RRRRAARRRRRAAAARAARARARARRRRARRARRAAAARRRRAAAAARARARAARARAAAAAAGARAA
scaffold1563-34955	C	Y	YYYYCYYCCYCCCCCYCCCYCCCCYYYYYCYYCCCYCCCCYCCYYCCYYYYYYCYCYYCYCYCYYCYY
scaffold1563-223477	W	A	WAAATWAAAAWWWAAWWAWAWWWAWAWWAAAWWWWAWAWAWWWTWAAWWAAAAWWWAWWAAAAAAWAA
scaffold1563-223506	R	G	RGGGARGGGGRRRGGRRGRGRRRGRGRRGGGRRRRGRGRGRRRARGGRRGGGGRRRGRRGGGGGGRGG
scaffold1563-231162	G	R	RGRRGRRGGRGGGGGRGGGRGGGGRRRGRGRRGGGRGGGGRGGRRGGRRRRRRGRGRRGRGRGRRGRR
scaffold1563-234414	A	R	AAAAAAARRARRRRRARRRARRRRAAAAARAARRRARRRRARAAARRAAAAAARARAARARARAARAA
scaffold1563-375335	C	Y	CCCCYCCYYCYYYYYCYYYCYYYYCCCCCYCCYYCCYYYYCYYCCYYCCCCCCYCYCCYCYCYCCYCC
scaffold1563-428890	T	Y	TTTTYTTYYTYYYYYTYYYTYYYYTTTTTYTTYYYTYTYYTYTTTYYTTTTTTYTYTTYTYTYTTYTT
scaffold1563-428903	C	Y	CCCCYCCYYCYYYYYCYYYCYYYYCCCCCYCCYYYCYCYYCYCCCYYCCCCCCYCYCCYCYCYCCYCC
scaffold1563-458074	G	R	RRRRGRRGGRGGGGGRGGGRGGGGRRRRRGRRGGGRGGGGRGGRRGGRRRRRRGRGRRGRGRGRRGRR
scaffold1563-477603	T	K	TKTKTTTTKKTGTKTKTKKKK-KTTTTKKTKTKGTKTTKTTTTKTKKTKKKKKKKTKTTTTKKKKKTK
scaffold1247-57321	T	K	TTTKTTKKTTTTKTTKTKKKKKKKKTKKKTKKTKKKKTTKKTTTKKKTKKTKTKTTKTTKTTTKKTTT
scaffold1247-71768	S	C	SSSCCSCCSCSSCCCSCCSSCCSCCSSSCCSCCSCSCCSCSSCCCSSSSCCSCCSSSSCCCCSCSSCC
scaffold1247-138346	C	Y	CYCYCCCYYCYYCTCCYCYYTCYYYCCYYYYCCYYCYCYCCCCYYYCYCCCYCCCYYYYCCCCCCYCY
scaffold1247-160769	Y	T	YYYTCCTTYTYYTTTYTTYYTTYTTYYYTTYTTYTYTTYTYYYTTYYYYTTYTTYYYYTTTTYTYYTT
scaffold1247-160773	Y	C	YYYCCTCCYCYYCCCYCCYYCCYCCYYYCCYCCYCYCCYCYYCCCYYYYCCYCCYYYYCCCCYCYYCC
scaffold1247-190195	A	R	RRRRAAARRARRARAARARRRARARAARRRRAARRARRRAAAARRRARAAARAAARARRRAAAAARAR
scaffold1130-41999	M	C	CMMCMMMCACMMMCMACMCMMMCMCCCMMCCCMCCMMCMMCAMCMCCMMCCMCMCCCMACACCMMMCA
scaffold1130-42066	T	Y	YYYCTYYYTTYTTYYTTYYYYTYYTTYYTYTTYTYYTCYYYTTTYYYTYYTYTTTCCYTTTTYTTTTT
scaffold1130-42140	A	M	MMMCAMMMAAMAAMMAMMMMMAMMAAMMAMAAMAMMACMMMAAAMMMAMMAMAAACAMAAAAMAAAAA
scaffold1130-42176	R	A	ARRARRRAGARRRARGARARRRARAAARRAAARRARRARRAGRARAARRAARARAAARAAGAARGRAG
scaffold1130-72026	M	A	ACACAAMMMAMMCAMMMAMAAAAAAMMAAMAAMMMMMAMAMAAMACCMMAAAMM-AMACMAM-MMMAM
scaffold1130-90144	Y	T	TYYTTYYTYTYTTTYYTYTYYYTYTTTYYTTTYYTYYYYTTYTTYTTYYTTYTYTYYYYTYYTYYYTY
scaffold1130-90146	Y	T	TYYTTYYTYTYTTTYYTYTYYYTYTTTYYTTTYYTYYYYTTYTTYTTYYTTYTYTYYYYTYYTYYYTY
scaffold1130-94371	C	Y	CYYYYYYCTYYTTCYYCYCYYTCYYCCYTCYYYTCTTYYTCTYYYCCTYCYYYTYYYYTYYTCTYTYT
scaffold1130-155344	R	G	GGGGGGGRRGRGRGGRGGGRGRGRRGRRGRRRRRRGGGRRRRGRGGGRGGRRRGRGRRRRGRGRRRGR
scaffold1130-168748	A	R	RGGGRRRRAARAARRRRRRRRARRARRRAAAARARRAAARRAGARRRARRARAAAARRAARARARAAA
scaffold1130-168766	G	S	SCCCSSSSGGSGGSSSSSSSSGSSGSSSGGGGSGSSGGGSSGCGSSSGSSGSGGGGSSGGSGSGSGGG
scaffold1227-54664	M	C	MCMAMAMCCACCCMCCMMMMMMCCMCCCMCMMMCMACMMMMMMCMMACCACMCMCAACCCMCMCCMMC
scaffold1227-72889	A	R	RRRGGRGRRGRRARARRRRRRRAARARARAGARARGRGGGRRGARGGRARAGAGRRRAGRRRGRRGRA
scaffold1227-90860	G	R	RRRAARARRARRGRGRRRRRRRGGRGRGGGARRGRARAAARRAGRAARGRGAGAGARGARRRARRARG
scaffold1227-122298	C	Y	YYYTTYTYYTYYCYCYYYTYYYCCCCYCYCTYYCYTYTTTYYTCYTTYCYCTCTYYYCTYYYTYTTCC
scaffold1227-136939	C	Y	YYYTTYTYYTYYCYCYYYYYYYCCYCYCYCTYYCYTYTTTYYTCYTTYCYCTCTYYYCTTYYTYYTYC
scaffold1227-140224	A	R	RRAAARARRARGGRGRRRRRRRGGRGRGGGARRGRARAAARRAGRAARGRGAGAGARGARRRARRARG
scaffold1227-145664	T	Y	YYYTTCTYYTYYCCCYYYYYYYCCYCYCCCTYYCTTYTTTYYTCYTTYCYCTCTYYCCTYYYTYTTYC
scaffold1227-164771	Y	Y	YYYCYYCYYCYYTYTYYYYYYYTTYTYTYTCYYTYCYCCCYYYTYCCYTYTCTCYCCTCYYYCYYCYT
scaffold930-25218	T	K	KTKTKKTTTTTTTKKTTKTKKKKKKTTKKTTKKKTKKKTKKKKKKTTTTKKTTTTKTKTGKTKKTTKK
scaffold930-55456	K	G	KKKKGKKKKKGGGKGKGGKKKKKKKGGGKKKKGGGGGGKKGKGGGGKKGKGKGKKKKKGGKGKGGGGG
scaffold930-55466	Y	T	YYYYTYYYYYTTTYTYTTYYYYYYYTTTYYYYTTTTTTYYTYTTTTYYTYTYTYYYYYTTYTYTTTTT
scaffold930-87103	Y	Y	YTYTYYTTTTYYYYCTYCTYYYYYYYYCYTYYCCYCCCTYCYYCCYTTYYCTYTTYTYYCYYYCYYCC
scaffold930-182135	G	R	RGRGGRGGGGGGGRRGGRGRRRRRRGGRRGRRRRGRARGRRRGRRGGGGRRGGGGAGRGARGRRGGRR
scaffold930-239967	R	G	RRRRGRRRRRGGGRGRGGRRRRRRRGGGRRRRGGGGGGRRGRGGGGRRGRGRGRRRRRGGRGRGGGGG
scaffold930-266552	R	G	RRRRGRRRRRGGGRGRGGRRRRRRRGGGRRRRGGGGGGRRGRGGGGRRGRGRGRRRRRGGRGAGGGGG
scaffold930-266571	A	W	WAWAWWAAAAAAAWWAAWAWWWWWWAAWWAWWWWAWWWAWWWWWWAAAAWWAAAAWAWAWWAAWAAWW
scaffold930-315172	Y	C	YYTYYYYYYYCCCYCYCCYYYYYYYCCCYYYYCCCCCCYTCYYCCCCYCYCTCYYYYYCCYCYCCCCC
scaffold930-396926	T	K	GTKTGKTTTTTTTKKTTKTKKKKKKTTTKTKKKKTKKKTGKGGKKTTTTKKTTTTKTKTKTTKKTTKK
scaffold930-427979	Y	T	TTTTYTTTTTYYYTYTYYTTTTTTTYYYTTTTYYYYYYTTYTYYYYTTYTYTYTTTTTTYTYTYYYYY
scaffold930-446768	T	Y	TYTYYTYYYYCCCTYYCYYTTTTTTCCYTYTTYYCYYYYTYTYYYCTYCTYYCYYTCTCYTCTYCCYY
scaffold930-469489	M	C	MMMMMMMMMMCCCMCMCCCMMMMMMCCCMMMMCCCCCCMMCMCCCCMMCMCMCMACMMCCMCMCCCCC
scaffold930-492050	T	Y	TYTYYTYYYYCCCTYYCYYTTTTTTCCYTYTTYYCYYYYTYTYYYCYYCTYYCYYTYTCYTCTYCCYY
scaffold930-609665	C	S	GSGSCGSSSSCCCGSSCSSGGGGGGCCSGSGGSSCSSSSGSGCSSCSSCGGSCSSGSGCSGCGSCCSS
scaffold930-646984	A	R	ARARGARRRRGGGARRGRRAAAAAAGGRARAARRGRRGRARAGRRGRRGARRGRRARAGRAGARGGRR
scaffold930-647036	C	Y	YCYCCYCCCCCCCYYCCYCYYYYYYCCYYCYYYYCYYCCYYYCYYCCCCYYCCCCYCYCYYCYYCCYY
scaffold930-659453	S	C	SSSSCSSSSSCCCSCSCCSSSSSGSCCCSSSSCCCCCCSSCSCCCCSSCSCSCSSSSSCCSCSCCCCC
scaffold930-681617	C	Y	YCYCCYCCCCCCCYYCCYCYYYYYYCCYYCYYYYCYYYCYYYCYYCCCCYYCCCCYCYCYYCYYCCYY
scaffold930-683028	G	R	RGRGGRGGGGGGGRRGGRGRRRRRRGGRRGRRRRGRRRGRRRGRRGGGGRRGGGGRGRGARGRRGGRR
scaffold930-700667	T	Y	YTYTTYTTTTTTTYYTTYTYYYYYYTTTYTYYYYTYYYTYYTTYYTTTTYYTTTTYTYTYYTYYTTYY
scaffold930-703743	C	M	MCCCCMCCCCCCCCMCCMCMMMMMMCCMMCMMMMCMMMCMMMCMMCCCCMMCCCCMCMCMMCMMCCMM
scaffold930-709262	G	R	RGRGGRGGGGGGGRRGGRGRRRRRRGGRRGRGRRGRRRGRGRGRRGGGGRRGGGGRGRGRRGRRGGGR
scaffold930-722788	A	W	WAWAAWAAAAAAAWWAAWAWWWWWAAAWWAWWWWAWWWAWWWAWWAAAAWWAAAATAWAWWAWWAAWW
scaffold930-727194	R	G	RRRRGRRRARGGGRGRGGRRRRRRRGGGRRRRGGGGGGRRGRGGGGRRGRGRGRARRRGGRGRGGGGG
scaffold930-727307	Y	T	YYYYTYYYCYTTTYTYTTYYYYYYYTTTYYYYTTTTTTYYTYTTTTYYTYTYTYCYYYTTYTYTTTTT
scaffold930-727347	G	K	KGKGGKGGGGGGGKKGGKGKKKKKKGGKKGKKKKGKKKGKKKGKKGGGGKKGGGGKGKGKKGKKGGKK
scaffold930-769978	T	Y	YTYTYCTTTTTTTYYTTYTYYYYYYTTYYTYYYYTYYTTYYYYYYTTTTYYTTTTYTYTYYTYYTTYC
scaffold930-789549	G	R	RGRGGRGGGGGGGRRGGRGRRRRRRGGRRGRRRRGRRRGRRRRRRGGGGRRGGGGRGRGRRGRRGGRR
scaffold930-789772	T	Y	YTYTTYTTTTTTTYTTTYTYYYYYYTTTYTYYYYTYYYTYYCTYYTTTTYYTTTTYTYTYYTYYTTYY
scaffold930-789792	A	R	RARARRAAAAAAARAAARARRRRRRAAARARRRRARRRARRGRRRAAAARRAAAARARARRARRAARR
scaffold930-796500	C	Y	YCYCYYCCCCCCCYYCCYCYYYYYYCCYYCYYYYCYYYCYYYYYYCCCCYYCCCCYCCCYYCYYCCYY
scaffold930-796564	T	K	KTKTKKTTTTTTTKKTTKTKKKKKKTTKKTKKKKTKKKTKKKKKKTTTTKKTTTTKTTTKKTKKTTKK
scaffold930-802770	G	R	RGRGGRGGGGGGGRRGGRGRRRRRRGGRRGRARRGARRGRRRGRRGGGGRRGGGGRGRGRRGRRGGRR
scaffold930-900757	Y	C	YYYYCYYYYYCCCYCYCCYYYYYYYCCCYYCYCCCCCCYTCYCCCCCYCYCYCYTYYYCCYCYTCCCC
scaffold930-900787	Y	C	YYYYCYYYYYCCCYCYCCYYYYYYYCCCYYCYCCCCCCYTCYCCCCCYCYCYCYTYYYCCYCYTCCCC
scaffold930-907742	R	G	RRRRRRRGRRGGGRGRGGRRRRRRRGGGRRRRGGGGGGRRGRGGGGRRGRGRGRRRRRGGGGRRGGGG
scaffold930-915422	T	Y	YTYTCYTTTTTTTYCTTYTYYYYYYTTTYTYYYYTYYYTYYYCCYTTTTYYTTTTYTYTYYTTYTTYC
scaffold930-933909	G	R	RGRGARGGGGGGGRRGGRGRRRRRRGGRRGRRRRGRRRGRRRARRGGGGRRGGGGRGRGRRGRRGGRR
scaffold930-934005	G	R	RGRGARGGGGGGGRRGGRGRRRRRRGGRRGRRRRGRRRGRRRARRGGGGRRGGGGRGRGRRGRRGGRR
scaffold930-936430	C	M	MCMCAMCCCCCCCMMCCMCMMMMMMCCMMCMMMMCMMMCMMMAMMCCCCMMCCCCMCMCMMCMMCCMM
scaffold1009-42623	C	Y	YYCCYYYCCYYCCCCYYCCCCCYYCCCYYYCYCYCYYCYCYCYCCCCCYYYYCYCYCCCCYCYCYYCC
scaffold1009-113064	R	A	AGGARRGARARGARAARRRRARRRAAARRRAGARRAARRRRRGRRAARRAAARRAARRRARAAARRRR
scaffold1009-157869	R	A	ARRAARRARARGARAARRRRARRRAAARGRARARRAARRRRRARRAARRAAARRAARRRARAAARRGR
scaffold1009-187587	T	Y	YYTTYYYTTYYTTTTYYTTTTTYYTTTYYYTYTYTYYTYTYTYTTTTTYYYYTYTYTTYTYTYTYYTT
scaffold1009-244146	A	M	AAMMAAAMMAACMMMAAMMMMMAAMAMAAAMAMAMAAMAMAMMMMMMMAAAAMACACAAMAMAMAAMM
scaffold574-108464	T	Y	YYYYTYYCYYCCYCYTCTYTYTYTYYYTTYYTYTCYTTTYCYTCTYTCTTTYYTCC-CTCYYYTYYTY
scaffold200-34019	K	T	TKKTTTTKKTTTKKTKTKKKKKKKTTKKTKKTTTTKTKKTTTTKKTKKTGKTKKTTTKTTKTKKTKKT
scaffold200-154539	C	Y	TCCCCCYYYYYYYTTCYCYYYYCCTYTYCYCYTCYYCYCYYYCYCCYYYYYYCYYCYYYTTCTYCCCC
scaffold200-155285	R	A	ARRAGAARRAAARRARARRRRRRRAARRARRAAAARARRAAAGRRARRARGAGRARARARRARRARRA
scaffold200-155328	Y	C	CYYCCCCYYCCCYYCYCYYYYYYYCCYYCYYCCCCYCYYCCCCYYCYYCYYCYYCYCYCYYCYYCYYC
scaffold200-209436	T	Y	CTTYTYCYYCCCCYCCCTYYYYTYCCYYYYTCCYCYYYYCCCTYTYYYCYYCTYCTCYCYYYYYCTTC
scaffold200-234480	R	G	GRRGGGGRRGGGRRGRGRRRRRRRGGRGGRRGGGGRGGRGGGGRRGRRGRRGRRGRGRGRRGRRGRRG
scaffold200-244197	G	R	RGGGRGRAARRARRRRGGRRRRGRARRGGRRRRGRRGGGRRRAAGGGGGGARGRAGARGRRGRRAGGR
scaffold200-342350	A	M	MMCMMMMCMMMMCCMCMMCMMMMMMCCCMCM-MCCMCMMACACCMCMMMCCCMCMCAAMCMMMCMCCC
scaffold200-350184	T	K	TTTTKTKTKKKGTKKKGTKGKKTKGTGTTKKKTTKKTKKTKKKKTTKKTKKKTKTTKKGTGTGKGTTK
C42096421-173	R	G	RAGRRRRRARR-ARRGAAGRRGAGGARRAAAGRGRGRRARRGGARA-AGRRGRRAGGGARRRRRGARR
scaffold1471-6751	A	W	WWAAAAWAWWWAAAWWAWAWAAAWAWAWWWWAWAAAAWAWWWAAWWWWWAWWWWATWAWWAWAAAWWA
scaffold1471-6757	T	Y	YYTTTTYTYYYTTTYYTYTYTTTYTYTYYYYTYTTTTYTYYYTTYYYYYTYYYYTCYTYYTYTTTYYT
scaffold1471-23792	G	R	RAGGGGRGRRRGGGRRGRGRGGGRGRGRRRRGRGGGGRGRRRGGRRRRRGRRRRRRRGRRGRGGGRRG
scaffold1471-45984	T	Y	YYTTTTYTYYYTTTYYTYTYTTTYTYTYYYCTYTTTTYTYYYTTYYYYYTYYTYTYYTYYTYTTTYYT
scaffold852-157206	G	R	RGAGGGRGGGGGRRGRGRGRRGRGRARGGGGRRGGRRGRGGRGRGGGGRRGRGRGGRGRRRGRRRRGR
scaffold852-157264	A	R	ARARRRARGGGGRRGRRRGRAGARAAAGGRGAARRAARAGGRRRRRAGRRRRRAARRRRARRAARAGR
scaffold852-312513	Y	C	YYYYCYYYCCCCCCCCYCCCYCYYYYYCCYCYYYYYYYYCCCCCYYYCCCCCYYYYCYCYCYYYCYCC
scaffold852-342843	C	Y	YCYCYCYCCYCCYYCYCYCYYCYCYYYCCCCYYCCYYCYCCYYYCCCCYYCYCYYCYCYYYCYYYYCY
scaffold852-387169	C	Y	YCCCCCYCCYCCYYCYCYCYYCYCYYYCCCCYYCCYYCYCCYCYCCCCYYCYCYYCYCTYYCYYTYCY
scaffold852-405294	C	Y	CYCYCYCYTYTTYYTYYYTYCTCYCCCTTYTCCYYCCYCTTYCYYYYTYYYYYCCYTYYCYYCCYCTY
scaffold852-405386	G	K	GKGKGKGKKGKKGGKGKGKGGKGKGGGKKKKGGKKGGKGKKGGGKKKKGGKGKGGKGKGGGKGGGGKG
scaffold852-405404	C	M	MCMCMCMCMAMMAAMACAMAMMMCMMMMMCMMMCCMMCMMMAAACCCMAACACMMCACAMACMMAMMA
scaffold852-438082	C	S	SCSCCCSCCSCCSSCSCSCSSCSCSSSCCCCCSCCSSCSCCSCGCCCCSSCSSSSCCCGSSCSSSSCS
scaffold852-441758	A	R	GRGRGRGRARAARRARRRARGAGRGGGAARAGGRRGGRGAARGRRRRARRRRRGGRRRGGRRGGRGAR
scaffold852-452840	G	R	RGRGGGRGGGGGRRGRGRGRRGRGRARGGGGRRGGRRGRGGRGRGGGGRRGRGRRGGGRRRGRRRRGR
scaffold852-495072	G	S	SGSGSGSGGSGGSSGSGSGSSGSGSSSGGGGSSGGSSGSGGSSSGGGGSSGSGSSGSGSCSGSSSSGS
scaffold852-526465	T	Y	TYTYYYTYCYCCYYCYYYCCTCTTTTTCCYCTTTYTTYTCCYTYYYYCYYYYYTTYYTYTYYTTYTCY
scaffold852-563328	Y	T	YYYYYYTYTTTTTTTTYTTTYTYYYYYTTYTYYYYYYYYTTTTTYYYTTTYTYYYYTYTYTYYYTYTT
scaffold852-563363	A	W	AWAWWWAWWAWWAAWAWAWAAWAWAAAWWWWAAWWAAWAWWAWAWWWWAAWAWAAWAWAAAWAAAAWA
scaffold852-563402	T	W	WTWTTTATTWTTWWTWTWTWWTWTWWWTTTTWWTTWWTWTTWTWTTTTWWTWTWWTWTWWWTWWWWTW
scaffold852-563427	W	W	WAWAAATAWTWWTTWTATWTWWWAWWWWWAWWWAAWWAWWWTATAAAWTTATAWWATATWTAWWTWWT
scaffold852-563454	A	R	ARARRRARRARRAARARARAARARAAARRRRAARRAARARRARARRRRAARARAARARAAARAAAARA
scaffold279-7405	Y	Y	TCYTTYTYCCCYYYCYYTCCYYTYTTYCCYCTTYYTTYYCCYYYYYCCYCCYYYTCYYYYYCYTYTYT
scaffold279-7816	C	Y	CYYCCCCYYYYYCCYCCCYYYYCYCCCYYYYCCYYCCYCYYCCCYYCYCYYCYCCYCYCCCYCCCCCC
scaffold279-34815	R	R	RRGRRARGRRRGAARAARRRGGRGRRARRGRRRGGRRGARRAGAGGARARRAGARRAGAAARARARAR
scaffold279-42577	K	K	KKGKKTKGKKKGTTKTTKKKGGKGKKTKKGKKTGGKKGTKKTGTGGTKTKKTGTKKTGTTTKTKTKTK
scaffold279-50035	C	Y	YCCYCYYCCCCCYYCYYYCCCCYCYTYCCCCYYCCYYCYCCYCYCCYCYCCYCYYCYCYYYCYYYYYY
scaffold279-50102	C	M	MCCMCMMCCCCCMMCMMMCCCCMCMAMCCCCMMCCMMCMCCMCMCCMCMCCMCMMCMCMMMCMMMMMM
scaffold279-50112	T	W	WTTWTWWTTTTTWWTWWWTTTTWTWAWTTTTWWTTWWTWTTWTWTTWTWTTWTWWTWTWWWTWWWWWW
scaffold279-125975	G	S	GSSGGGGSSSSSGGSGGGSSSSGSGGGSSSSGGSSGGSGSSGGGSSGSGSSGSGGSGSGGGSGGGGGG
scaffold279-132551	C	S	SCCSCSSCCCCCSSCSSSCCCCSCSGSCCCCSSCCSSCSCCSSSCCSCSCCSCSSCSCSSSCSSSSSS
scaffold279-132562	Y	Y	TCCTCYTCCCCYYYCYYTCCYYTYTTYCCYCTYTYTTYYCCYYYYCYCYCCYYYTCYYYYYCYTYTYT
scaffold279-158678	A	R	GAAGRRGRAAARRRARRGAARRGRGGRAARAGRRRGGGRAARRRRRRARAARRRGAGRRRRARGRGRG
scaffold279-193922	A	R	AGRAARARGGGAARGRRAGGRRARAARGGA-ARRRAAGRGGRRRRRRGRGGRRRAGRRRGRGRARARA
scaffold279-215015	K	G	GKGGGKGGKKKGKKKKKGKKGGGGGGKKKGKGKGGGGGKKKKGKGGKKKKKKGKGKKGKKKTKGKGKG
scaffold279-231217	C	M	CMMCMCCMMMMMCCMCCCMMMMCMCCCAMMMCCMMCCMCMMCACMMCMCMMCMCCMCMCCCMCCCCCC
scaffold279-231288	A	R	RAARARRAAAAARRARRRAAAARARRRAAAARRAARRARAARARAARARAARARRARARGRARRRRRG
scaffold279-247035	R	A	ARAAARAARRRARRRRRARRAAAAAARRRARARAAAAARRRARRAARRRRRRARARRAARRRRARARA
scaffold279-247038	Y	C	CYCCCYCCYYYCYYYYYCYYCCCCCCYYYCYCYCCCCCYYYCYYCCYYYYYYCYCYYCCYYYYCYCYC
scaffold279-247183	Y	C	CYCCCYCCYYYCYYYYYCYYCCCCCCYYYCYCYCCCCCYYYCCYCCYYYYYYCYCYYCCYYYYCYCYC
scaffold279-247279	A	R	AGGAGGARGGGRRRGRRAGGRRARAARGGRGARRRAARRGGRGRRGRGRGGRRRAGRRGRRGRARARA
scaffold279-248909	T	W	WTTWTWWTTTTTWWTWWWTTTTWTWWWTTTTWWTTWWTWTTWTWTTWTWTTWTWTTWTTWWTWWWWTW
scaffold279-248957	Y	C	CYCCYYCCYYYCYYYYYCYYCCCCCCYYYCYCYCCCCCYYYYCYCCYYYYYYCYCYYCYYYCYCYCTC
scaffold279-249014	R	G	GRGGGRGGRRRGRRRRRGRRGGGGGGRRRGRGRGGGGGRRRRRRGGRRRRRRGRGGRGARRGRGRGAG
scaffold279-346614	R	G	RRARRGRARRRAGGRGGRRRAARARRGRRAARGAARRAGRRGRGAAGRGRAGAGRRGAGGGRGRGRGR
scaffold279-377577	R	A	ARAAARAARRRAARRRRARRAAAAAARGRARARAAAAARRRAARAARRRRARARARRAARRRRARARA
scaffold279-384235	T	Y	TTTYTTYTYYTTYTTTTYYTYYTTYTYYTYTYTYYYYYTTYYTYYTTYTTTYTTYTTTYYYTTYYYTY
scaffold279-429031	A	R	AGRARAARRRRRAARAAARRRRARAAARRRRAARRAARARRARARRARARRARAGRARAAARAAAAAA
scaffold279-430489	Y	Y	TCYTYYTYCCCYYYCYYTCCYYTYTTYCCYCTYYYTTYYCCYYYYYYCYCCYYYTCYYYYYCYTYTYT
scaffold279-465915	A	R	ARRAAAARRRRRAARAAARRRRARAAARRRRAARRAARARRAAARRARARRARAARARAAARAAAAAA
scaffold279-490268	C	Y	CYYCCCCYYYYYCCYCCCYYYYCYCCCYYYYCCYYCCYCYYCCCYYCYCYYCYCCYCYCCCYCCCCCC
scaffold279-512357	G	R	RGGRGRRGGGGGRRGRRRGGGGRGRRRGGGGRRGGRRGRGGRGRGGRGRGGRGRAGRGRRRGRRRRRR
scaffold279-512424	G	S	SGGSSSSGGGGGSSGSSSGGGGSGSSSGGGGSSGGSSGSGGSSSGGSGSGGSGSCGSGSSSGSSSSSS
scaffold279-512441	C	Y	YYTYCCYTYYYTCCYCCYYYTTYTYYCYYTYYCTTYYTCYYCCCTTCYCYYCYCCYCTCCCYCYCYCY
scaffold279-530972	A	R	RRGRGARGRRRGAARAARRRGGRGRGARRGRRAGGRRGARRAGAGGARARRARARRAGAAARARARAR
scaffold279-538070	Y	C	CYCCCYCCYYYCCYYYYCYCCCCCCCYCYCYCYCCCCCYCYYCYCCYYYTYYYYCYYCYYYYYCYCYC
scaffold279-579802	G	R	RGGRARRGGGGGRRGRRRGGGGRGRGRGGGGRRGGRRGRGGGARGGRGRGGRGRRGAGGRRGRRRRRR
scaffold279-663486	C	M	MCCMCMACCCCCMMCMMMCCCCMCMMMCCCCMMCCMMCMCCMCMCCMCMCCMCMMCMCMMMCMMMMMA
scaffold279-707281	C	Y	YYTYYCYTYYYTCCYCCYYYTTYTYYCYYTYYCTTYYTCYYCYCTTCYCYYCYCCYCTCCCYCYCYCY
scaffold279-707336	C	M	MCCMCMMCCCCCMMCAMMCCCCMCMMMCCCCMMCCMMCMCCMCMCCMCMCCMCMACMCMMMCMMMMMM
C42044601-441	K	G	GKKGGKKGKGKKGKGGKTKKGKKKGGGKKKGKGKKGGGKKKKGKKGGKKGGGKKGGGKKGKGGGKKKK
C42044601-459	Y	C	CYYCCYYCYCYYCYCCYTYYCYYYCCCYYYCYCYYCCCYYYYCYYCCYYCCCYYCCCYYCYCCCYYYY
C42516161-478	G	R	RRGGGGGGGRGGRGRGGRRGGGGRGRRRRRGGGRRRRRRGRRRRGRRGGGRGRGGGRGGRGGGGRRGR
scaffold2157-727	C	Y	CCYCCTCYCYYCCTYTTYYYYYYYCYYCTYCCCYCYYYCYCYCYCYCYCYCCTYCCYCCYCYYYCCTT
scaffold2157-947	C	Y	YCYYTCYYCYYCCTCCCCYYCCYYCCYYYYYCYYYCYCYCYYTCCYCYYYCYYYCCCCCCYCYYYYYY
scaffold2157-1170	C	S	SSSCCGSCSCSSCCCCSCSSSCGCCCSGCSCGSSCSCSCSSCCCSCCCCSSCCSSCCCGCSSSSSSSS
C42403539-176	Y	T	YYTTTYTYYTCTCYTTCYYYTTYYTCYYYYYTTTYTTYYTTYTTTYCYTTTYYYCYCYTTTYYTYYYC
scaffold1232-80274	R	G	RRGGGRGRRGRGRRGGRRRRGGRAGRRRAAAGGGGGGRRGGRGRRGGRGGGRRARRRRGGGRRGGGRA
scaffold1232-150943	C	Y	CCCTYCYCYCCCYCCYCYYCCYCYYYYYCYCYCYYYYYYCYYTYYCCYYCYYYCYYCCCYCCCCYYYY
scaffold1232-168907	A	M	AAAMCAMAMAAAMAAMAMMAAMAMMMMMAMAMAMMMMMMAMMCMMAAMMAMMCAMMAAMMAAAAMMMM
scaffold1232-168916	C	Y	CCCYCCYCYCCCYCCYCYYCCYCYYYYYCYCYCYYYYYYCYYCYYCCYYCYYTCYYCCYYCCCCYYYY
scaffold1232-168926	A	R	AAARGARARAAARAARARRAARARRRRRARARARRRRRRARRGRRAARRARRGARRAARRAAAARRRR
scaffold1232-176212	R	G	RRGGGRGRAGRGRRGGRRRRGGRRGRRRRRRGGGGGGRRGGGGRRGRGGGGRRRRRRRGGGRRGRGRR
scaffold1402-6355	C	Y	YCCCCYCYCYCCCYYYCYYCYYYCYYCCYYYYYCYYCCYCCCCYCCYYYYCCCYCCYYYCCCYCCCYC
scaffold804-15376	T	Y	TYYTYYTTCTTYCTTTCYYYYYYYTYTYTYTCTTYYTYYCTYCYYYTYYTYYYCYYCTTTTYYTCTTY
scaffold804-15378	C	Y	CYYCYYCCTCCYTCCCTYYYYYYYCYCYCYCTCCYYCYYTCYTYYYCYYCYYYTCYTCCCCYYCTCCY
scaffold804-23199	C	Y	CYYCCYYCYCCCYCCCYYCYYYYYCYCYYYCYCCYYCYYCCCCYYYCYYCYYYYCYCCCYCYYCYCCY
scaffold804-50916	R	G	RGGRGGRRGRRRRRRRGGRRRGGRRRGGGGGGRGRRGGGGRGGRGRGRRGGRRGRRRGRRGRGGRRRG
scaffold804-54787	T	W	TWWTWWWTWTTAWTTTWWWTTWWWTATWTWTWTTWWTWWWTAWWWWTWWTWWTWTWTTWWTWWTTTTW
scaffold804-54986	C	Y	CYYCCYYCYCCTYCCCYYYCCYYYCTCYCYCYCCYCCYYYCTCYYYCYYCCYCYCYCCYYCYYCCCCY
scaffold804-97255	R	A	RAARRARRARRARRRRAARRRAARRGAAAAAARRRRAAARRARRARARRAARRAARRARRARAARRRA
scaffold804-203865	R	G	RGGRGGRRGRRRRRRRGGRRRGGRRGGGGGGGRRRRGGGRRGGRGRGRRGGRRGARRGARGRGGRRRG
scaffold804-203868	R	G	RGGRGGRRGRRRRRRRGGRRRGGRRGGGGGGGRRRRGGGRRGGRGRGRRGGRRGARRGARGRGGRRRG
scaffold804-209415	Y	C	YCCYCCYYCYYCYYYYCCYYYCCYYTCCCCCCYYYYCCCYYCCYCYCYCCCYYCYYTCTCCYCCYYTC
scaffold804-249871	A	W	WWWWTWAWWWWAAWWWWWAAAWWAWATWWWTWWWAATTWAWWTAWATAATWAAWAAATAATAWTAWWW
scaffold804-259608	R	G	RGGRGGRRGRRRRRGRGGRRRGGRRRGGGGGGRRRRGGGRRGGRGRGRRGGRRGRRRGRRGRGGRRRG
scaffold804-273167	C	Y	YYYYCYTYYYYTTYCYYYTTTYYTYTCYYYCYYYTTCYYTYYCTYTCTTCYTTYTTTCTTCTYCTYYY
scaffold804-294479	G	R	GAGGGRRGRGGGRGGGRGARRRRGGRGGRRGGGGRRGRRRGRGRRRGRRGGRARRRRGRRGAGGRGGR
scaffold804-324847	C	Y	YYYYTYCYYYYCCYTYYYCCCYYCYCTYYYTYYYCCTCYCYYTCYCTCCTYCCYCCCTCCTCTTCYYY
scaffold804-349601	R	G	RGGRGGRRGRRARRGRGGRRRGGRRRGGGGGGRRRRGGGRRGGRGRGRRGGRRGRRRGRRGRGGRRRG
scaffold804-349778	C	Y	CCYCCYYCYCCYCCCCYYYYYYYYCTCYYTCYCCYYCCYYCYCYCYCCYC-YYYCYYCTTCYYCYCCY
scaffold804-378219	G	R	GAAGRARGAGGRRGRGAARRRAARGRRAAARAGGRRRAARGARRARRRRRARRARRRRRRRRARRGGA
scaffold804-378289	G	R	GAAGRARGAGGRRGRGAARRRAARGRRAAARAGGRRRAARGARRARRRRRARRARRRRRRRRARRGGA
scaffold804-404379	Y	C	YCCYCCYYCYYYYYCYCCYYYCCYYYCCCCCCYYYYCCCYYCCTCYCYYCCYYCYYYCYYCYCCYYCC
scaffold804-450703	Y	C	YCCYTCYYCYYYYYCYCCYYYCCYYCCCCCCCYYYYCCCYYCTYCYCYYCCYYCYYYCYYCYCCYYYC
scaffold804-450745	R	A	RAARGARRARRRRRARAARRRAARRAAAAAAARRRRAAARGAGRARARRAARRAARRARRARAARAGA
scaffold804-450748	R	A	RAARGARRARRRRRARAARRRAARRAAAAAAARRRRAAARGAGRARARRAARRAARRARRARAARAGA
scaffold804-451196	Y	T	YTTYYTYYTYYYYYTYTTYYYTTYYYTTTTTTYYYYTTTTYTCYTYTYYTTYYTYYYTYTTYTTYYYT
scaffold804-451240	K	G	KGGKKGKKGKKKKKGKGGKKKGGKKKGGGGGGKKKKGGGGKGTKGKGKKGGKKGKKKGKGGKGGKKKG
scaffold804-458794	G	R	GRRGRRGGRGGRRGGGRRRRRRGRGGGRRRGRGGRRGRGAGARRRRGGRGARRRRGGGRGGRRGRGGR
scaffold804-476620	C	Y	YYYYCYCYYYYCCYTYYYCCCYYCYCTYYYTYYYCCTYYCYYCCYCTCCTYCCYCCCTCCTCYTCYYY
scaffold804-476630	A	R	RRRRARARRRRAARGRRRAAARRARAGRRRGRRRAAGRRARRAARAGAAGRAARAAAGAAGARGARRR
scaffold804-589967	T	Y	TCTTYYYTYTTCTTTTYYYYYYYYTYTYYTTTTTYYTYYYTYTTYYTYYTTYYYYYCTTTTYYTYTTY
scaffold804-677201	A	R	ARAAAARARAARRAAARGRRRGRRAAARRAARAARRARRRAAARRAARRARRRRRRRARRAAAAAAAA
scaffold804-677224	Y	Y	TCCTTCYTCYTYYTYTYCYYYCCYTTYCCCYCTTYYTCCYTCTYCTYYYYCYYCYYYYYYYTCYTTTC
scaffold804-709246	G	R	RGGGRGRRRRRRGRRGGGRRGRGRR-RRRGRRGGRRRGRGRGGGGGRGRGGGGGRGAGRGGRRGRGGG
scaffold804-709285	C	Y	YCCCYCYYYYYYCYYCCCYYCYCYY-YYYCCYCCYYYCYCYCCCCCYCYCCCCCYCTCYCCYYCYCCC
scaffold804-712363	T	Y	TYYTTYYTYTTYYTTTYYYYYYYYTCTCTTTYTTYYTYYYTYTYYYTYYTYYYCYYYTTCTYYTYTTY
scaffold804-721910	A	R	AGGAAGRAGRARRARARGRRRGGRARRGGGRGAARRAGGRAGARGRRRRRGRRGRRRRRRRRGRRAAG
scaffold804-736558	A	W	AWAAWWWAWAATTAAAWWWWWWWWAAAWAWAWAAWWAAWTAWWWWWAWWAWWWWWTAAWWAWWAWAAW
scaffold804-736640	T	W	TWTTTWWTWTTAATTTWWWWWWWWTTTWTWTWTTWWTTWATWTWWWTWWTWWWWWATTWWTWWTWTTW
scaffold1039-733	W	W	WTWWAAATTWWTAWWTWAWTAAAATWTWTTWWAAWAWWTWAWATWWWWWWWTTWTAATWAAWTWAWAT
scaffold1039-753	T	K	TTTKGTKTTTKTTTKTKTKTKKTKTTTKTTTKKKKKKKTKKKGTKKTKKTTTTTTKKTKTTKTKKKKT
scaffold1039-27222	T	Y	CCCYYYCCYCYYCYYTYYYYYYYCCTCYCCYYCCCYCCCYYYC-CYYYYTCYCCCCYCYCYYCCYYYY
scaffold1039-27276	A	R	GGGRRRGGRGRRGRRARRRRRRRRGAGRGGRRGGGRGGGRRRG-GRRRRAGRGGGGRGRGRRGGRRRR
scaffold1039-27295	G	R	AAARRRAARARRARRGRRRRRRRAAGARAARRAAARAAARRRA-ARRRRGARAAAARARARRAARRRR
scaffold1039-27438	A	R	GGGRRRGGRGRRGRRARRRRRRRGGAGRGGRRGGGRGGGRRRG-GRRRRAGRGGGGRGRGRRGGRRRR
scaffold1039-184868	S	G	GGSGGGGSSGGGSSGSGSSSSSSSGGSSGSSGGGGSGSSGGGGSSGSSGSSGSSGSGCGSSGSSGSSG
scaffold1039-185627	G	R	AGGRARARRAAARRARAGRRRRGRAARRARRAARAGGRRAAAARGRRRGRRAGGAGARARRRRRAGGA
scaffold1039-266167	R	A	RRRARARGGRRRGGRGGRGGGGRGRRGGAGGRRARRAGGRRRRGRAGGAGGRRGRRRGRGGAGGRARR
scaffold1039-276219	A	R	AR-AGRRGRGAAGRGRGGRGRRRRAARRGRAAAAARRRRGRRGRRRGRARAAAGARAAARRARRAGRR
scaffold1039-276242	T	Y	TY-TCYYCYCTTCYCYCCYCYYYYCTYYCYTTTTTYYYYCYYCYYYCYTYTTTCTYTTTYYTYYTCYY
scaffold1039-276300	G	R	GR-GARRARAGGARARAARARRRRAGRRARGGGGGRRRRARRARRRARGRGGGAGRGGGRRGRRGARR
scaffold1039-276304	A	R	AR-AGRRGRGAAGRGRGGRGRRRRAARRGRAAAAARRRRGRRGRRRGRARAAAGARAAARRARRAGRR
scaffold1039-276946	C	Y	YCCCYCYYYYYCYCY-TCYYYYCYTTYTCYTYYCYCCTYYTYYCCCYCCYYYCYYCYCYYTCCTYCCY
scaffold1052-9316	G	R	RGRRGRRRGGGRGRGRRGGRGRRRGRGGGRGGRRGGGRGRGGGRRRGAGGRRRGGGRRRGGRGRRRGR
scaffold1052-22405	G	R	RGAAGRRRRRGRGRRAAGGRRAARRRGRGRRRRRGRRARRRGRRRAGARRRAAGGAAGAGGAGRRARR
scaffold1052-122484	C	Y	YCYYCYYYCCCYCYCYYCCYCYYYCYCCCYCCYYCYCYCYCCCYYYCYCCYYYCCYYYYCCYCYYYCY
scaffold1052-130553	Y	Y	YCTTTYYYYYCYCYYTYCCYYTYYYTCYCYYYYYCYYYYCTYTYYTCTYYTYYCCTTYYCCYCYYTYY
scaffold1052-176437	R	A	RRAARRRRAARRRRAARRRRAAGAARRARRAARGRRARAAARARRARAAARRRRAAARAGRRRRRAAR
scaffold1052-445224	T	K	KTKKTKKKTTTGTKTKKTTKTKKKTGTTTKTTKKTKTKTKTTKKKKTKTTKKKTTKKKKTTKTKKKTK
scaffold1052-477521	A	R	RGRRRRRRGGGRGRGRRGGRGRRRGRGGGRGGRRGRGAGRGGRRRRGRGGARRGGRRRRGGRGRRRGR
C42013763-143	Y	Y	YCCYYYYYCTCCTYTYYTCYYTYYYTYYYYCTTCYYYYCYCTYYYCYCTTTCYTCCCCYYTYYTCCYY
scaffold2161-9104	Y	C	YCYCYCYYCYYYCYCYCYCCYYYYYCYCCYYCYYYCYYYYCTCCCCYCCYCCCYYYCCYYCCCCYTYY
scaffold1496-20843	G	R	GRRGGRRGGRGGRRRRRGRGRGGRGGGGGRGGGRRRGGGGRGGRGGRRGGGRRGGGGGRGRRRRGRRR
scaffold1194-68721	C	Y	TYTCTCYYCCYCYCCYYYYCYTYTYTCCYYYYYYCYYCYCYCYYYCYTCTTYYTCYYCYYYYYCYCTY
scaffold2217-12030	C	Y	TYCTTCYTYYC-TTCCCYYCYYCYTYTTCTYYYT-YYYYYYTYYYTTCYYYYYTCTCTYYYTTYTTTT
scaffold2217-12039	G	R	ARGAAGRARRG-AAGGGRRGRRGRARAAGARRRA-RRRRRRARRRAAGRRRRRAGAGARRRAARAAAA
scaffold111-219362	T	Y	YYTYTYTYYYYYTCTTYTYYYTYTTTYYYTYTTTYYYTYYTTTYTYYTYTTTTTYYYTTYYTYTTYTY
scaffold111-219841	A	R	RRAARAAARRRARRRAARARAAAARRRRRRRRAARRRARARRRRARARRRRARARAAAARAAARAARA
scaffold111-219885	A	R	RRAAAA--RRRARRGAARARAAAARRRRRRRRAAR-R-RARRARARARRRRARAA-AA-RAAARAAGA
scaffold111-402266	T	K	TTTKTTKTKKKTTKKKKKKKKTKKTKTKKTKTKKTKTTKTTKTKTTKKKKTTKKKTTTTTKTTKKKTT
scaffold111-402270	G	S	GGGSGGSGSSSGGSSSSSSSSGSSGSGSSGSGSSGSGGSGGSGSGGSSSSGGSSSGGGGGSGGSSSGG
scaffold111-402382	C	S	CCCSCCSCSSSCCSGSSSSSSCSSCSCSSCSCSSCSCCSCCCCSCCSSSGSCSSSCCCCCSCCSSSCC
scaffold29-37243	C	S	CCSSCCCSSCCSSSSCCSSSSSCCSSSCCCGCSCSCCSCGCSCSSSSSCCCCSCCCSSCSCSCSCCSC
scaffold29-60065	C	Y	YYYCYYCCCCCYCYYYCYCCCCYYYCYYCCYCYYYCCCCCCYYCCYYYCCYCYYYYCYCYYCYYYYYC
scaffold29-116276	C	Y	CCYYCCCYYCCCCYYCCYYYYYCCYYYCCCYCYCYCCCCYCYCYYYYYCCCCYCYCYYCCCYCYCCYY
scaffold29-139345	G	R	RRRRGRRRRGRGGRRGGRRRGGRRRRRGGRRGGRGRGRGRGRGGGRGGGGRGGRRGGGGRGGGGGRGR
scaffold29-139444	T	Y	YYYYTYYYYTYTTYYTTYYYTTYYYYYTTYYTTYTYTYTYYYTYTYTTTTYTTYYYTTTYTTTTTYTT
scaffold29-216002	G	K	KKGGTKKGGKKGGGGKKGGGGGKKGGGKKKGKGKGKKGKGKGKGGGGGKKKKGKGKGGKGKGKGKKGG
scaffold29-236323	G	R	GGRRGGGRRGGRRRRGGRRRRRGGRRRGGGRGGGRGGRGRGRGRRRRAGGGGRGGGRRGRGRGAGGRR
scaffold29-248927	A	M	MMMMAAMMAMMAAAAAAMMMMAAMAMMAAMMAAMAAAAAMMMAMMAMAAMAAAAMAAAAMMMAMAMMM
scaffold29-251169	A	M	AAMMAAAMMAAMMMMAAMMMMMAAMMMAAAMAMAAAAMAMAAAMMMMMAAAAMAMAMMAMAMAMAAMM
scaffold29-254079	R	G	RGRRGRRRRGGGGGGGGGRGRRRRRGRGGGRGRGRRRGRRGGGGGRGRGGGRRGGRRGRRGRRGGGRR
scaffold29-254108	R	G	RGRRGRRRRGGGGGGGGGRGRRRRRGRGGGRGRGRRRGRGGGGGGRGRGGGRRGGRRGRRGRRGGGRR
scaffold29-254113	Y	T	YTYYTYYYYTTTTTTTTTYTYYYYYTYTTTYYYTYYYTYYTTTTTYTYTYTYYTTYYTYYTYYTTTYY
scaffold425-130710	T	Y	CTYCCYCYTTTYYYTYYCTTYYCYCCYTTYTCCYYCCYYTTYCYYYYTYTTYYYCTYYYYYTYCYCYC
scaffold425-130724	G	R	AGRAARARGGGRRRGRRAGGRRARAARGGRGAARRAARRGGRARRRRGRGGRRRAGRRRRRGRARARA
scaffold425-167333	R	G	GRGGGRGGRRRGRRRRGGRRGGGGGGRGRGAGGGGGGGRRRRGRGGRGRRRRGRGGAGRRRRRGRGRG
scaffold425-192659	C	M	CMMCMCCMMMMMCCMCCCMMMMCMCCCMMMMCCCMCCMCMMCMCMMCMCMMCMCCMCMCCCMCCCCCC
scaffold425-195548	G	R	RGGRRRRGGGGGRRGRRRGGGGRGRARGGGGRRGGRRGRGGRRRGGRGRGGRGRRGRGRRRGRRRRRR
scaffold582-50310	T	Y	TTTTC-YTYTYTYTYTCTTYYYTTTYYYYYTYTYTYYTTCTYYYYYYTYTYYYCYYYYYCYCYCTTCT
scaffold582-161319	G	R	GGGGRARGARRRRGAGRGGRARGGGRRRGAGRGRGARGGRGRRRRRRGRGRRGAAARRGARRRRGGRG
scaffold582-161642	C	Y	YCCCCCCYCYYCYYYCYYYYCCCCYCYCYYYCCCCYYCYCYYYYYYYCYYYCYCYCCCCYYCCYYCYY
scaffold582-161665	A	R	RAAAAAARARRARRRARRRRAAAARARARRRAAAARRAAARRRRRRRARRRARARAAAARRAARRARR
scaffold582-198704	M	A	MMMAMMMMMMMAMAMAMMMMAAAMMAMMMAMAACAMAMAAAMMAMMMAAAAAAAAAAAMCAMMAAMAM
scaffold582-206521	T	K	TTTTTKKTKKKKKTKTKTTKTKTTTGKKKTTKTKTKKTTKTKTKKKKTKTKKTGKKKTTKKKKKTTKT
scaffold582-220795	R	G	RRRGGRRRRRRGRGRGRRRRGGGRRGRRRGRGGRGRGRGGGRGGRRRGGGGGGGGGGGRRGRRGGRGR
scaffold582-339201	C	Y	CCCCCYYCYYYYYCTCYCCYYYCCCYYTYYCYCYCYYCCYCYCTYYYCYCYYCYCCYYCTYYYYCCYC
scaffold582-488354	A	R	ARARRRRRARRAAAAARARARRRRRAAARARRARARRAARRRRARAAARRARRRARRARARAAAARAA
scaffold582-829315	R	G	RRRGGRRRRRRGRGRGRRRRGGGRRGRRRGRGGRGRGRGGGAGGRRRGGGGGGGGGGGRRGRRGGRGR
scaffold582-865351	R	G	RRRGGRRRRRRGRGAGRRRRGGGRRGRRRGRGGRGRGRGGGRGGRRRGGGGGGGGGGGRRGRRGGRGR
scaffold582-1063400	Y	C	CCCYYCCCCCCYCYCYCCCCYYYCCYCCCYCYYCYCYCYYYCYYCCCYYCYYYYTYYYCCYCCYYCYC
scaffold582-1203309	R	A	RRRAARRRRRRARARARRRRAAARRARRRARAARARARAAAAAARRRAAAAAAAAAAARRARRAGRAR
scaffold582-1326205	R	A	AAARRAAAAAARARARAAAARRRAARAAARARRARARARRRARRAAARRRARRRRRRRAARAARRARA
scaffold582-1660363	R	G	GGGRRGGGGGGRGRGRGGGGRRRGGRGGGRGRRGRGRGRARGRRGGGRRRRRGRRRRRGGRGGRRGRG
scaffold582-1660434	S	C	CCCSSCCCCCCSCSCSCCCCSSSCCSCCCSCSSCSCSCSGSCSSCCCSSSSSSSSSSSCCSCCSSCSC
scaffold582-1660443	W	T	TTTWWTTTTTTWTWTWTTTTWWWTTWTTTWTWWTWTWTWAWTWWTTTWWWWWWWWWWWTTWTTWWTWT
scaffold582-1741862	Y	C	YYYCCYYYYYYCYCYCYYYYCCCYYCYYYCYCCYCYCYCCCYCCYYYCCCCCCCCCCCYYCYYCCYCY
scaffold582-1741915	Y	C	CCCYTCCCCCCYCYCYCCCCYYYCCYCCCYCYYCYCYCYYYCTYCCCYYYYYYYYYYYCCYCCYYCYC
scaffold2052-199	W	A	WWTAWWTWWATATWTWTTTWWWWWWWWAWWWWTWTTTTTTWWTWTATWWTWTTWAWTWTTWWAWWTWW
scaffold3037-12813	G	K	KKKGGGKKGKGGKGGGGTGKKKKGKGKGKKGKKGKGKGKGGGGKGGGKGKGKKKKGTKKKGGKKKGGK
C41411062-84	R	A	ARAAAAAAARRRRRRARRRAAARAARARRRARARAAARAARRARRARARARAARRAARRRRAARRAAA
scaffold92-52798	R	G	GRGGGGGGGRRRRRRGRRGGGGRGGRGRRRGRGRGGGRGGRRGRRGRGRGRGGRRGGRRGRGGRRGGG
scaffold92-109740	Y	C	YCYYCYYYYCCCCCCYCCYYYYCYYCYCCCYCYCYYYCYYCCCCCYCYCYCYYCCYYCCYCYYCCYYY
scaffold92-112412	Y	C	YCYYYYTYYCCCCCCYCCYYYYCYY-YCCCYCYCYYYCYYCCCCCYCYCYCYYCCYYCCYCYCCCYYY
scaffold92-130523	Y	C	CYCCCCCCCYYYYYYCYYCCCCYCCYCYYYCYCYCCCYCCYYCYYCYCYCYCCYYCCYYCYCCYYCCC
scaffold92-151163	G	R	RGGRGRRGRGRRGRGGGRRGRRRGRRGRRGRGRGRRRGRGGRGRGGRRRRAGRRRGRGGGGGGRRGGR
scaffold92-158578	Y	C	YCYYYYYYYCCCCCCYCCYYYYCYYCYCCCYCYCTYYCYYCCTCCYCYCYCYYCCYYCCYCYYCCYYY
scaffold92-185832	Y	C	YCYYCYYYYCCCCCCYCCYYYYCYYCYCCCYCYCYYYCYYCCCCCYCYCCCYYCCYYCCYCYYCCYYY
scaffold92-197618	R	R	AGRARAARAGRRGRGRGRARAARRARRRRGAGAGAAAGARGRGRGRRARARRARRAAGGRGRRRRRRA
scaffold92-262080	C	Y	YCCYCYYCYCYYCYCCCYYCYYYCYYCYYCYCYCYYYCYCCYCYCCYYYYYCYCYCTCCCCCCYYCCY
scaffold92-275199	A	M	MAAMAMMAMAMMAMAAAMMAMMMAMMAMMAMAMAMMMAMAAMAMAAMMMMMAMMMAAAAAAAAMMAAM
scaffold92-277037	Y	C	YCYYYYYYYCCCCCCYCCYYYYCYYCYCCCYCYCYYYCYYCCYCCYCYCYCYYCCYYCCYCYYCCYYY
scaffold92-277049	Y	T	TYTTTTTTTYYYYYYTYYTTTTYTTYTYYYTYTYTTTYTTYYTYYTYTYTYTTYYTTYYTYTTYYTTT
scaffold92-314602	G	R	RRARGRRARRGGRGRARGRARRGARGAGGRRRRRRRRARARGRGRAGRGRGARGGARRGARAAGGAAR
scaffold92-339395	C	Y	YCCTCYYCYCYYCYCCCYYCYYYCYYCYYCYCYCYYYCYCCYCYCCYYYYYCYYCCYCCCCCCYYCCY
scaffold92-421523	G	R	RGGRGRRGRGRRGRGGGRRGRRRGRGGRRGRGRGRRRGRGGRGRGGRRRRRGRRAGRGGGGGGRRGGR
scaffold92-421592	G	R	RGGRGRRGRGRRGRGGGRRGRRRGRGGRRGRGRGRRRGRGGRGRGGRRRRAGRRAGRGGGGGGRRGGR
scaffold92-426236	R	G	GRGGGGGGGRRRRRRGRRGGGGRGGRGRRRGRGRGGGRGGRRGRRGRGRGRGGRRGGRRGRGGRRGGG
scaffold92-432519	Y	C	YCYYYYYYYCCCCCCYCCYYYYCYYCYCCCYCYCYYYCYYCCYCCYCYCYCYYCCYYCCCCYYCCYYY
scaffold92-984202	A	W	WAAWAWWAWAWWAWAAAWWAWWWAWWAWWAWAWAWWWAWAAWAWAAWWWWWAWWWAWAAAAAAWWAAW
scaffold92-987358	Y	C	CYCCYCCCCYYYYYYCYYCCCCYCCYCYYYCYCYCCCYCCYYYYYCCCYCYCCYYCCYYCYCCYYCCC
scaffold92-987436	Y	C	YCYYYYYYYCCCCCCYCCYYYYCYYCYCCCCCYCYYYCYYCCCCCYCYCYCYYCCYYCCYCYYCCYYY
scaffold92-993501	A	W	WAAWAWWAWAWWAWAAAWWAWWWAWWAWWAWAWAWWWAWAAWAWAAWWWWWAWWWAWAAAAAAWWAAW
scaffold92-993609	C	Y	YCCYCYYCYCYYCYCCCYYCYYYCYYCYYCYCYCYYYCYCCYCYCCYYYYYCYYYCYCCCCCCYYCCY
scaffold92-1007467	T	Y	TYYYTYTYYTYYTTYTTTYTTYYYTCTTTTTYYTTTYTYYTYYTYYYTTTYYTYTTTTTYYTYTTYYT
scaffold92-1007475	G	K	KGGGKKKGGGGKTGKKKGKKKKGKGGKKKGGGGKKKKGKKKKKTKGGGGKGKGGGKGGGKGGGGKKKG
scaffold92-1007548	C	M	MCCCMMMCCCCMACMMMCMMMMCMCCMMMCCCCMMMMCMMMMMAMCCCAMCMCCAMCCCMCCMCMMMC
scaffold92-1105966	C	Y	YCCYCYYCCCYYCYCCCYYCYYYCYYCYYCYCYCYYYCYCCYCYCCYYYCTCYYYCYCCCCCCYYCCY
scaffold92-1132596	M	C	MCMMAMMMMCCCCCCMCCMMMMCMMCMCCCMCMCMMMCMMCCACCMCMCMCMMCCMMCCMCMMCCMMA
scaffold92-1132634	Y	C	YCYYTYYYYCCCCCCYCCYYYYCYYCYCCCYCYCYYYCYYCCTCCYCYCYCYYCCYYCCYCYYCCYYT
scaffold92-1187450	R	G	RGARAARRRGGGGGGRGGRRRRGRRGRGGGRGRGRRRGRRGGAGGRGRGRGRRGGRRGGRGGRGGRRR
scaffold92-1272868	G	R	RGGRGRRGRGRRGRGGGRRGRRRGRRGRRGRGRGRRRGRGGRGRGGRRRRRGRRRGRGGGGGGRRGGR
scaffold92-1333081	G	R	RRRRGRRGGRGRRRRRRGRRRRRGRGGRRGGRGRRRGGRGGGGGRRGGGRGGRRRRGRGGRGRGRGGG
scaffold92-1333237	A	R	RRAAAAARRAAAAARARRAAARARAAARAARRARRAAARARRARARRRRRRAARRRRRARAAAAAARR
scaffold92-1414099	R	A	RARRGRRRRAAAAAARAARRRRARRARAAARARARRRARRAAGAARARARARRAARRAARARRAARRR
scaffold92-1419775	R	A	ARAAAAAAARRRRRRARRAAAARAARARRRARARAAARAARRARRARARARAARRAARRARAARRAAA
scaffold92-1427241	A	R	RAARARRARARRARAAARRARRRARRARRARARARRRARAARARAARRRRRARRRAGAAAAAARAAAR
scaffold92-1508343	Y	C	YCYYTYYYYCCCCCCYCCYYYYCYYCYCCCCCYCYYYCYYCCTCCYCYCYCYYCCYYCCYCTYCCYTY
scaffold92-1570842	A	W	WAAWAWWAWAWWAWAAWWWAWWWAWWATWAWAWAWWWAWAAAAWAAWWWWWAWWAAWAAAAAAWWAAW
scaffold92-1704333	W	A	AWAAAAAAAWWWWWWAWWAAAAWAAWAWWWAWAWAAAWAAWWAWWAWAWAWAAWWAAWWAWAAWWAAA
scaffold92-1704358	Y	T	TYTTTTTTTYYYYYYTYYTTTTYTTYTYYYTYTYTTTYTTYYTYYTYTYTYTTYYTTYYTYTTYYTTT
scaffold92-1718945	Y	C	YCYYCYYYYCCCCCCYCCYYYYCYYCYCCCYCYCYYTCYYCCYCCYCYCYCYYCCYYCCYCYYCCYYY
scaffold92-1792881	S	G	GSGGSGGGGSSSSSSGSSGGGGSGGSGSSSGSGSGGGSGGSSSSSGSGSGSGGSSGGSSGSGGSSGGG
scaffold92-1792891	Y	T	TYTTYTTTTYYYYYYTYYTTTTYTTYTYYYTYTYTTTYTTYYYYYTYTYTYTTYYTTYYTYTTYYTTT
scaffold92-1845012	A	R	RAARARRARARRARAAGRRARRRARRARAARARARRRARAAAARAARRRRAARRRARAAAAAARRAAR
scaffold92-1921095	G	S	SGGSGSSGSGSSGSGGSSSGSSSGCSGSSGSGSGSCCGSGGSGSGGSCSCSGSSSGGGGGGGGSSGGS
scaffold92-2155531	Y	T	TYTTCTTTTYYYYYYTYYTTTTYTTYTCYYTYTYTTTYTTYYYYYTYTYTYTTYYTTYYTYTTYYTTT
scaffold92-2214085	A	M	MMAMMMMAMMCCMCMACCMAMMCAMCACCMMMMMMMMMMAMCCCMACMCMCAMCCAMAMAMAACCAAM
scaffold92-2214112	C	M	MMCMMMMCMMAAMAMCAAMCMMACMACAAMMMMMMMMMMCMAAAMCAMAMACMAACMCMCMCCAACCM
scaffold1510-20415	Y	T	TTTTTYTYYYTYYYTTYTYYTTTTYTYYTTYTYTTYTYYYYYTTTTYYYTYYYTTYYTTYTTTTYCTT
scaffold1510-27336	C	Y	YYYYYYYYYYCCCCCCYYYYYYYCYCYCYYCYYYYCCTYCYTTCYYYCCCYCYCYCTYCCYCCCCYYC
scaffold1510-45970	R	A	AAAAAAARRRARRRARRARRAAAARARGAARRRAARARRRRRAAARRRRARRRAARRGARAARARRAA
scaffold1510-45980	R	G	GGGGGGGRRRGRRRGRRGRRGGGGRGRAGGRRRGGRGRRRRRGGGRRRRGRRRGGRRAGRGGRGRRGG
scaffold1510-71298	Y	C	CCCCCYCYYYCYYYCYYCYYCCCCYCYYCCYYYCCYCYYYYYCCCYYYYCYYYCCYYYCYCCYCYYCC
scaffold1510-71299	R	A	AAAAARARRRARRRARRARRAAAARARRAARRRAARARRRRRAAARRRRARRRAARRRARAARARRAA
scaffold1854-164018	W	T	WWWWWTTTWWTTWTTTTWWTTWTWTTTWTWTWWTTTTWTWWWWWTWWTWTWWWTTWTWWWTWTWWWTW
scaffold1854-167088	G	K	GGKKGKGGGGG-KGKGGKGKKGKKKKGKKGKKKGKKGKGKGGGKGGGKGGKKKGKTGKKGKGKKGGGK
scaffold1854-172667	T	Y	TTYTTYTTTYYTYTYTYYTYYTYYYYTYYTYYYTYYTYTYTTTYTTTYTTYYYTCTTYYTYTTYTTTY
scaffold1552-32415	G	R	RGGGGGRGRRAGGGRRGRRRGGGRGRGRRRRGRGGGRGGRRRGGRRRGRGRRRRRRGGGAGRGGGAGG
scaffold1552-38763	G	R	RAGGGGAGRRRGGGRRGRRRGGGRGRGRRRRGRGGGAGGRRRGGRRRGRGRRRRAGAGRAGRGGGRRG
scaffold1552-38807	G	R	RRGGGGRGRRRGGGRRGRRRGGGRGRGRRRRGRGGGRGGRRRGGRRRGRGRRRRAGAGRAGRGGGRGG
scaffold1552-43652	G	R	RRGGRGRGRRRGGGRRGRRRGGGRGAGGRRRGRGGGRGGRRRRGRRRGRGARRRGRRG-RGRGGGRRG
scaffold1552-131816	W	T	WWWWTTWWWWWTTTTWTTWTWTWTWWTWTTWTWWTWTTWWWWTTTTTTTWTWTTWTTTTTTTWWWWTT
C42202899-28	T	Y	YYTTTTTYTYTTYTYYYTYTTYTTYTYYYTYTYTTYYYTTYYTYYTTYYTYTYTTTYTYTYYTTTTTT
scaffold1565-183872	C	Y	YYCCCCYCYCCCYCYCCYCYYCCCCYCYCYYYYCCCCYYCTYCCYYYYYCTCCYTYCCYYYYCCCYYC
scaffold748-22475	C	Y	CCCCYYYCYYYTYCYCCCCYCYYCCCYTYYCYCYCYYCCYCYYTCYCCYCYYYYCYYYTCYYYYCCYC
scaffold748-207457	C	Y	CCCCCYYCYYYYYCYCCCCYYYYCCCYYYYCYCYCYYCCYCYCYCYCCYCYYYYCYYYYCYCYCCCYC
scaffold748-207672	K	G	GGGKKGGGGGGKGKGKGGGGKKKGGKGGGKGKKKKGGGKKKGKKGGGKKKKKKKKKKKGGKGGKKGKG
scaffold748-415875	C	Y	CCCCCYYCYYYYYCYCCCCYYYYCCCYYYYCYCYCYYCCCCYCYCYCCYCYYYYCYYYTCYYYYCCYC
scaffold748-564047	A	M	AAAAAMMAMMMCMAMAAAAMMMAAAAMMMMACAMAMMAAAAMAMAMAAMAMMMMAMMMMAMMMMAAMA
scaffold748-564198	G	S	GGGGGSSGSSSCSGSGGGGSSSGGGGSSSSGSGSGSSGGGGSGSGSGGSGSSGSGGSSSGSSSSGGSG
scaffold748-564225	T	Y	TTTTTYYTYYYCYTYTTTTYYYTTTTYYYYTYTYTYYTTTTYTYTYTTYTYYTYTTYYYTYYYYTTYT
scaffold748-564245	C	Y	CCCCCYYCYYYTYCYCCCCYYYCCCCYYYYCYCYCYYCCCCYCYCYCCYCYYCYCCYYYCYYYYCCYC
scaffold748-564246	R	G	RRRGGRRRRRRGRGRGRRRRGGGRRGRRRGAGGGGRRRGGGRAGARRGGGGGGGGGGGRRGRRGGRGR
scaffold748-606996	C	Y	CCCCCYYCYYYYYCYCCCCYYYYCCCYYYYCYCYCYCCCCCYCYCYCCYCYYYCCTYYCCYYYYCCYC
scaffold748-664613	A	R	AAAARRRARRRRAARAAAARRRRAAAGRRRARARARRAAAARRRARAARARRRRARARRARGRGAARA
scaffold748-722121	C	Y	CCCCCYYCYYYYYCYCCCCCYYYCCCYYYYCYCYCYYCCCCYCYCYCCYCYYYYCCYYCCYYYYCCYC
scaffold748-735332	K	G	GGGKGGGGGGGKGKGKGGGGKKKGGKGGGKGKKKKGGGKKKGGKGGGKKKKKKKGKKKGGKGGKKGKG
scaffold748-783358	Y	Y	CCCYYYYCYYYTYYYYCCCYTTTCCYYYYTCTYTYYYCYYYYTTCYCYTYTTTTYTTTYCTYYTYCTC
scaffold748-783381	R	R	AAARRRRARRRGRRRRAAARGGGAARRRRGAGRGRRRARRRRGGARARGRGGGGRGGGRAGRRGRAGA
scaffold748-807902	A	W	AAAAAWWAWWWWWAWAAAAWWWWAAAWWWWAWAWAWWAAAAWAWAWAAWAWWWWAAWWWAWWWWAAWA
scaffold1433-112651	A	M	MAAMMAMMAAMAMMMMMMMAMMAAMAMAAAMAMMMMAMAMAAMMMMAAAMAAAMAAACMAMMAMAMMM
scaffold1433-112788	C	Y	CTYYCCYY-CY-YTTCYYTCTYCYTCCC-YTYYYYCYYCYYCCTYY-C-CCCYY-TCTYCYT-YYYTY
scaffold1433-112799	T	Y	TCYYCTYY-TY-YCCTYYCTCYTYCTTT-CCYYYYYYYTYYTYCYY-T-TCYYC-CTCYCYC-YYYCY
scaffold1433-114104	C	Y	TCCC--CY-YY-CYY-CYY-YY-CYT-TYYYYYTYTYCYCC--YCYTYTYCCCYTYTYYCCCTCYCYY
scaffold1433-114135	G	R	RGGGGGGRGRRGGRRGGRRGRRGGRRGRRRRRRRRGRGRGGGGRGRRRRGGGGRARRRGGGGRGRGRR
scaffold1433-114278	T	Y	CYYYCCYYCYYCYYCCYCYCYCCYYCCCYYYCCCYCCYYCCCCYYCCYCCCYYYCYCCYYYYCYYYYY
scaffold1091-3146	C	Y	YYYYCYYYCCCCCCYYYYYYYCYYCYYYCTCCYCYYCYYYYCCCYYYCYYCYCCCYCYCCYCYCYCCC
scaffold1091-16422	T	Y	TYYYCYYTCYYCCTCYTYTYYCTYTTTYCTYYYCTYCCYTTCCYYTTCYTYYYCYTYYCYYCTCYCYC
scaffold1091-35766	A	R	GARRRRRRAARAARRRRRRRRARRAGRGAAAARARRARRARAAARRRARRARAAARRAAAGARARAAA
scaffold1091-35778	A	R	GARRRRRRAARAARRRRRRRRARRAGRGAAAARARRARRARAAARRRARRARAAARRAAAGARARAAA
scaffold1091-35910	G	R	RGRRGRRRGGRGGRRGRRRRRGRRGARAGGGGRGRRGRRARGGGRRRGRRGRGGGRRGGGRGRGRGGG
scaffold1091-48442	A	R	RRGGRRRRAARAARRRRRRRRARRARRAARAARARGARRARAAARRRARRARAAAAGRAARAAARAAA
scaffold1091-95516	T	Y	CYYYTYTCTYYTTCYYCYCYYTCYYCCYTCYYYTCYTCYYCTTYYCCTYCYYYTYYYYTYYTCTYTCT
scaffold1091-135419	R	A	ARGRRARARARRRARRARARRRAGAAARRAAARRARRRRAAGGARAARRAARARARRRAARRARRRAR
scaffold1091-151996	M	C	CMMMCCMCMCMMMCMMCACMMMCMCCCMMCCCMMCMMMMACMCCMCCMMCCMCMCMAMMCMMCMMMCM
scaffold1091-152119	M	A	AMMMMAMAMAMMMAAMACAMMMAMAAAMMAAAMMAMMMMCAMMAMAAMMAAMAAAMCMAAMMAMMMAM
scaffold461-32944	T	Y	YCYTCTYCTTYTTYYTTYTTTCYYTCTTYYYYYTTYYTYTTTYYYYYYTCCYCCYYYCTCYYCTYTYY
scaffold461-32982	A	W	WTWATAWTAAWAAWWAAWAAATWWATAAWWWWWAAWWAWAAAWWWWWWATTWTTWAWTATWWTAWAWW
scaffold461-136918	A	R	RRRRAGRAGGRGGRRRGRARRAARGAGGARRARRRRRGRRRGARRARAGRAAAARRAARARRARRRRR
scaffold461-136952	T	Y	YYYYTCYTCCYCCYYYCYTYYTTYCTCCTYYTYYYTYCYTYCTYCYTTCYTYTTYYTTYTYYTYYYYY
scaffold461-162522	G	R	GGRRGRRGRRRRGGRRRRGRRGRRRGGGRGRGRGRRRRGRRRGRGGGRRGGGGGRRGRGGGGGRRRRG
scaffold461-246986	G	R	GGARGRARRRARRGARRAGRRRAARRRRAGAGARRAARRRRRGAGGAARGRGRRAAAARAGGRRARAG
scaffold461-247322	T	K	KTKTKTKGTTKTTKKTTKKTTGKKTGTTKKKKKTTKKTTTTTGKKKKKTKGKGGGKGGTGKKGTKTKK
scaffold461-265589	R	G	RRGRGRGGRRGRRRGRRGRRAGGGRGRRGRGRGRRGGRRRRRGGRRGGRRGRGGGGGGRGRRGRGRGR
scaffold461-268636	G	R	RRRARARGAARAARRAARRAAGRRAGAAARRRRAARRAAAAAARRRARARGRGGRRRGAGRRGARARR
scaffold461-417168	G	R	GGRRGRRGRRRRRGARRRGRRGRRRGRRRGRGRRRRRRARRGGRGGARAGGGGGRRGAAGGGGRRRAG
scaffold461-418347	T	Y	TTYYTCYTYYCYYTCCYYTYYTYYYTYCYTYTYYYYYYYYYTTTTTYYCTTTTTCYCCYTTTTYYYYT
scaffold461-465079	Y	C	YTCYCYCCYYCYYYCYYCYYYCCCYCYYCYCTCYYCCYYYYYCCYYCCYYCYCCCCCCYCYYCYCYCY
scaffold1648-36054	A	R	RRARAAARARRRRARRAAAAAAARARRARRRRARAARRRARRAAARRAARARRRRAAARARRARARRR
scaffold1648-63490	C	Y	CYYCCCYYCYCCYCCYCYCYYCYCYCCCYYCYYCCCYCYCCCCYCCCYCYCYYYYCCTYYCCYYYYCY
scaffold1648-63494	G	R	RARRGGRARAAARRAAGRRARRRARAAARARAARRRAGAGAGRRRRARRAARARAARAARRRRRRAAR
scaffold1648-84008	W	T	TTWWTWTTWTTTTTTWWTTTTWWTWWWWWWWWTWTTWWWTTWTTWTWWWWTWWWTTWWTTWTWWTTTW
scaffold3431-2784	G	R	RGGGRGGRGGGRRARGRRRGRRRGGAGGGAGRRRRGRRRRGRGGRRGRGGRGGRGRRGRGRGRGGRRR
scaffold1146-22613	R	G	GRGGGGGGGRRRRRRGRRRGGRRGGRGRRRGRGRGGGRGGRRGRRGRGRGRGGRRGGRRRRGGRRGGG
scaffold1146-22681	R	G	GRGGGGGGGRRRRRRGRRRGGRRGGRGRRRGRGRGGGRGGRRGRRGRGRGGGGRRGGRRRRGGRRGGG
scaffold1146-34085	T	Y	YTTYYYYTCTYTTYTYYTYTYYYTYTTCYTYTYTTYYTYTTYTTTTYYYCYTYYTTCYTTCTTYYYTY
scaffold1146-254423	G	R	RGGRGRRGRGRGGAGRARRGRRRGRRGRAGRGRGRRRGRGGAARGGRRRRRGRGAG-RGGAGGRAGGR
scaffold1146-294985	R	G	GRGGGGGGGRRRRRRGRRRGGRRGGRGRRRGRGRGGGRGGRRGRRGRGRGAGGRRGGRRRRGGRRGGG
scaffold1365-38087	T	K	KKKKKGTTTKTTTTKTKKTTTTKTKTTTKTTKKKKKKTKKKKKTKKTTKTTTKTKTTTKTTKTTKTKK
scaffold1365-38123	A	R	RRRRRGAAARAAAARARRAAAARARAAARAARRRRRRARRRRRARRAARAAARARAAARAARAARARR
scaffold1365-38143	C	S	SSSSSGCCCSCCCCSCSSCCCCSCSCCCSCCSSSSSSCSSSSSCSSCCSCCCSCSCCCSCCSCCSCSS
scaffold115-22834	Y	C	YYYYCYYYCCCCYCCCYCCCYCYYYYYCCYCCYYYYYYTCCCCCYYYCCCYCYYYCCCCCCYYYYCCC
scaffold115-94592	C	M	CMCMCMCMMCMMCCMCMCMCCMCMCCCMMMMCCMMMCMCMMCMCMMMCCCMCMCCMCMCCCMCCCCMC
scaffold115-285815	Y	T	TTTTYTTTYYYYTYYYTYYYTYTTTTTYYTYYTTTTTTTYYYYYTTTYYYTYTTTTYTYTYTTTTYYY
scaffold115-553472	G	R	RRRRRRRRGGGGRGGGAGGGAGRRARRGGRGGGRRRRRRGGGAGRRRGGGRGRRRGGRGRGRARRGGG
scaffold115-666347	Y	C	YYYYTYYYCCCCYCCCYCCCYCYYYYYCCYCCYYYYYYYCCCTCYYYCCCYCYYYYCYCYCYYYYCCC
scaffold115-861327	C	Y	YCYCCCYCCYCCYYCYCYCYYCYCCYYCCCCYYCCCYCYCCYCYCCCYYTCYCYYCYCTYYCYYYYCC
scaffold115-876336	C	Y	YCYCCCYCCYCCYYCCCYCYYCYCYTYCCCCCYCCCYCYCCYCYCCCYYYCYCYCCYCYYYCYYYYCY
scaffold115-896077	C	M	MCMCCCMCCMCCMMCMCMCMMCMCMAMCCCCMMCCCMCMCCMCMCCCMMACMCCMCMCMMMCMMMMCM
scaffold115-897569	Y	C	YYYYTYYCCCCCYCCCYCCCYCYYYYYCCYCCYYYYYYYCCCTCYYYCCCYCYYYYCYCYCYYYYCCC
scaffold115-946674	Y	C	YYYYTYYTCCCCYCCCYCCCYCYYYYYCCYCCYTYYYCYCCCTCYYYCCCYCYYYTCTCTCYYYYCCC
scaffold115-982194	R	G	RRRRARRRGGGGRGGGRGGGRGRRRRRGGRGGRRRGRRRGGGAGRRRGGGGGRARAGRGRGRRGRGGG
scaffold115-985048	M	A	MMMMAMMMAAAAMAAAMAAAMAMMMMMAAMAAMMMMMMMAAAAAMMMAAACAMMMMAMAMAMMMMAAA
scaffold115-985180	M	C	MMMMAMMMCCCCMCCCMCCCMCMMMMMCCMCCMMMMMMMCCCACMMMCCCACMMMMCMCMCMMMMCCC
scaffold115-1054226	C	Y	YCYCCCYCCYCCYYCYCYCYYCYCYYYCCCCYYCCCYCYCCYCYCCCYYYCYCYYCYCYTYCYYYYCY
scaffold115-1054316	C	M	MCMCCCMCCMCCMMCMCMCMMCMCMMMCCCCMMCCCMCMCCMCMCCCMMMCMCMMCMCMMMCMMMMCM
scaffold115-1062933	C	Y	YCYCCCYCCYCCYYCYCYCYYCYCYYYCCCCYYCCCYCYCCYCYCCCYYYCYCYYCYCYCYCYYCYCT
scaffold115-1068612	C	Y	YCYCCCYCCYCCYYCYCYCYYCYCYYYCCCCYYCCCYCYCCYCYCCCYYYCYCYYCYCYYYCYYYYCY
scaffold115-1071165	C	Y	YCYCCCYCCYCCYYCYCYCYYCYCYTYCCCCTYCCCYCYCCYCYCCCYYTCYCYYCYCYTYCYYYYCY
scaffold115-1072978	G	R	RGRGGGRGGRGGRRGRGRGRRGRGRARGGGGRRGGGRGRGGAGRGGGRRRGRGRRGRGRRRGGRRRGR
scaffold115-1077185	C	Y	YCCCCCYCCYCCYYCYCYCYYCYCYYYCCCCYYCCCYCYCCYCYCCCYYYCYCYYCCCCCYCYYYYCY
scaffold115-1092081	R	G	RRRRGRRRGGGGRGGGRGGGRGRRRRRGGRGGRRRRRARGGGGGRRRGGGRGRRRAGRGRGRRRAGGG
scaffold115-1097983	R	G	RRARARRGGGGGRGGGRGGGRGRRRRGGGGGGRRRRRRRGGGAGRRRGGGRGRRRRGAGRGRRGRGGG
scaffold115-1252807	C	M	MCMCCCMCCACCMMCMCMCMMCMCMMMCCCCMMCCCMCMCCMCMCCCMMMCMCMMCACMAMCMMMMCA
scaffold115-1255267	C	Y	YCYCCCYCCYCCYYCYCYCYYCYCYYYCCCCYYCCCYCYCCYCYCCCYYYCYCTCCYCYYYCYYYYCY
scaffold115-1281737	T	W	WTWTTTWTTWTTWWTWTWTWWTWTWTWTTTTWWTTTWTWTTWTWTTTWWWTWTWWTWTWWWTWWAWTW
scaffold115-1281825	R	G	RRRRGRRRGGGGRGGGRGGGRGRGRARGGGGGRRGRRRRGGGRGRRRGGGRGRRRAGRGRGRRRGGGG
scaffold115-1483479	T	K	KTKTGTKKTKTTKKTKTKTKKTKTKKKTTTTGKTTTKTKTTT-KTTTTKKTKTKKTKTGKKTKKKKTT
scaffold115-1490352	A	W	WAWAAAWWAWAAWWAWAWAWWAWAWAWAAAAWWAAAWAWAATAWAAAWWWAWAWWAWATTWAWWWWAW
scaffold115-1490510	C	Y	YCYCCCYYCYCCYYCYCYCYYCYCYCYCCCCYYCCCYCYCCTCYCCCYYYCYCYYCYCTTYCYYYYCY
scaffold115-1503439	G	R	RGRGGGRRGRGGGRGRGRGRRGRGRRAGGGGRRGGGRARGGAGRGGGRRRGRGRRGRGGRRGRRRGGR
scaffold115-1666380	K	T	KKKK-KKKTTTTKTTTKTTTKTKKKGKTTKTTKGKKKKKTTT-TKKKTTTTTKKKGTKTKTKKKKTTT
scaffold1106-155008	G	R	RRRRGRGRRRRGGRGGAGGRRGRGRGGRRGRRGRRGRRRRGGGRGRGGGGGRGGGRAAAAGRRGGRGA
scaffold1106-225017	T	Y	YYYYTYTYYYYTTYTTCTYYYTYTYTTYTTYYTYYTYYYYTTTYTYTYTTTYTTTYYYYYTYYTTYTY
scaffold1106-252461	A	R	RRRAARRARARRGARGARRRARRRAGGRARRARRAGAGRAGGAARRGRGRRRRRGRRRAARARRRRAA
scaffold1106-253870	R	G	GR-GGGGGRGGRRRRGRRRGGRRGGRGRRR-RGRGGGRGGRRGRRGRGRGGGGRRGGRGRRGGRRGGG
scaffold1106-253931	G	R	RRAARRGRRRRRGRGGRGRRRGRGRGGRRGARGRRGRGRRGGARGRGRGGGRGGGRRRRRGARGGRGR
scaffold1106-303128	G	S	SSSSGGGSSSSSGSGGSGSSSGSGSGGSSGSSGSSGSSSSGGGCGSGSGGGSGGGSSSSGGGSGGSGS
scaffold1106-379744	G	R	GRGRGGRGGRGGRGRRRRGGRAGRGRRGGRGRRGRRGGRGRRGRRGGGRRRGRRRGGRGARRRRAGRR
scaffold1106-379757	G	R	GRGRGGRGGRGGRGRRRRGGRAGRGRRGGRGRRGRRGGRGRRGRRGGGRRRGRRRGGRGARRRRAGRR
scaffold1106-379761	T	K	TKTKTTKTTKTTKTKKKKTTKGTKTKKTTKTKKTKKTTKTKKTKKTTTKKKTKKKTTKTGKKKKGTKK
scaffold2964-1884	C	Y	CCCCCYCCYCCTCYYCYYYCCYYYYCTCYTYCYYTYCYYCYCCYYYYYCCYYYTYCCCCTYYYYYYYY
scaffold1464-7239	A	W	WAAWWWWTAAWWAAAATWAWAWAAAAWWAAWWAWAWWWAWAATWAWWAAAWWWTWWAAATAWAAWWWA
scaffold1464-26552	A	R	RARRRRRRAARRARAARRRARRAAAARARARRARARRAARAAGRARRAAARRRRAGAAARARAARRRA
scaffold1464-27744	G	S	SGSSSSSSGGSGSSGGSSSSSSGGGGCGSGSGGSGSSGGSGGCSGSSGGGSSSGSCGGGSGSGGCSSG
scaffold5214-775	C	Y	CCYCCYYCYYYYYCYCCCCYYYYYCCYCYYCYCYCYYCCCCCCYCYCYCCYCYYCYYYYCYCYYCCYY
C41600710-93	C	Y	TCYYCYYYCCYYYYCCYYYYYYCCCCYTYCYYCYCCYCCYCCTYCYYCCCYYYYYTCCCYCYCCYCYC
C41458967-193	C	M	CCMMMMMMCCMCMCMCMCCCCCCCCCMACCMMMMMCCMMMCMMCCMCMMCCMMCCCCMMMMMMMCMMM
scaffold485-101234	G	R	RGRRRRRRGGGAGGGRRGRGGRRRGRGGGGGGRRGRGRGRGGRGRGGRGGRRGRGRRRRGGRGRRRGR
scaffold485-183982	T	K	KTKKTKKKTTTKTTTKKTKTTKKTTKTTTTTTKKTKTKTKTTTTKTTKTTKKTKTKKKKTTKTKKKTK
scaffold485-183983	A	R	RARRARRRAAARAAARRARAAARAARAAAAAARRARARARAAAARAARAARRARARRRRAARARRRAR
scaffold485-184120	G	R	RGRRGRRRGGGRGGGRRGRGGGRGGRGGGGGGRRGRGRGRGGGGRGGRGGRRGRGRRRRGGRGRRRGR
scaffold485-374053	A	W	WAWWWTWTAAAWAAAWWAWAAWWWAAAAAAAAWWAWAWAWAAAAWAAWAAWWAWAWWWWAAWAWWWAW
scaffold485-455704	C	Y	YCYYYYYYCCCYCCCYYCYCCYYYCTCCCCCCYYCYCYCYCCYCYCCYCCCYCYCYYYYCCYCYYYCY
scaffold485-456739	G	R	RGRGRRRRGGGRGGGRAGRGGRRRGRGGGGGGRRGRGRGRGGRGRGGRGGRRGRGRRRRGGRGRRRGG
scaffold485-515457	C	M	MCMMMMMACCCMCCCMMCMCCMMMCMCCCCCCMACMCMCMCCMCMCCMCCMMCMCMAMMCCMCMMMCM
scaffold485-526724	G	R	GRGGRGGGRRRGRRRGGRGRRGGGRGRRRRRAGGRGRGRGRRRRGRRGRRGGRGRGGGGRRGRGGGRG
scaffold485-687237	G	R	GRGGGGGGRRRGRRRGGRGRRGGGRGGRRRRRGGRGRGRGRAGRGRRGRRGGRGRGGGGRRGRGGGRG
scaffold485-719810	G	R	GRGGGGGGRRRGRRRGGRGRRGGGRGRRRRRRGGRGRGRGRRGRGRRGRRGGRGAGGGGGRGRGGGRG
scaffold485-719975	G	R	RGRRARRRGGGRGGGRRGRGGRRRGRGGGGGGRRGRGRGRGGGGRGGRGGRRGRGRARGGGRGRRRGR
scaffold485-819012	G	R	GRGGRGGGRARGRRRGGRGRRGGGRGRRRRRRGGRGRGRGRRGRGRRGRRGGRGRGGGGRGGRGGGRG
scaffold485-819091	C	S	CSCCSCCCSSSCSSSCCSCSSCCCSCSSSSSSCCSCSCSCSSCSCSSCSSCCSCGCCCCSSCSCCCSC
scaffold485-819150	G	R	GRGGGGGGRRRGRRRGGRGRRGGGRGRRRRRRGGRGRGRGRRGRGRRGRRGGRGRGGGGRRGRGGGRG
scaffold485-900295	W	T	WTTTTWAWTTATTWTTWTWWTTWWTWATTTTTWWWWTWTWTWTWWTWWTTTWWWWTTWWWWWWWTTTW
scaffold485-985908	C	Y	YCYYCYYYCCCCCCCYYCYCCYYYCYCCCCCCYYCYCYCYCCCCYCCYCCYYCYCYCYYCCYCYYYCY
scaffold485-986002	C	Y	CYCCYCCCYYYCYYYCCYCYYCCCYCYYYYYYCCYCYCYCYYCYCYYCTYCCYCTCCCCTYCYCCCYC
scaffold1057-30991	C	Y	YYYTCYYYYCCTTTYYCCYCYYYCTTTYYTYYTCTYTTYCYYCYYTYTCCYYTYCYCTCYYYTTCTTC
scaffold1057-63968	Y	Y	YYYTCYYYYCCTTTYYCCYCYYYCTYTCYTYCTCTYTTYCYYYYYTYTCCYYTYCYCTTCYYTTCTTY
scaffold1057-64004	R	R	RRRARRRRRGGAAARRGGRGRRRGARAGRARGAGARAARGRRRRRARAGGRRARGRGAAGRRAAGAAR
scaffold1057-64086	M	A	MAMAAMMMMMMAAAMMMMMMMMAMAMACMAMCAMAMAAMMMMAMAAAAMMMMAMAAMAACMMAAMAAM
scaffold1057-229459	Y	T	YTYTTCYYYYYTTTYYYTYTCYTTTYTYYTYYTCTYTTYTYYTTTTTTYYYYTTYTTTYYYYTTYTTY
scaffold1057-256139	G	R	RRRAGRRRGGGAAARRGGRGRRRGARARRARRAGARAARGRRRRRARAGGRRAAGRRARRRRAAGAAR
scaffold1057-298432	T	Y	YTYYTYTYTTTCYYYYTTYTTTTTYTYCYYYYYTYTYYYTYYTYTYTYTTYYYYTTTYYTYYTYTYYT
scaffold1057-298434	T	K	KTKKTKTKTTTGKKKKTTKTTTTTKTKGKKKKKTKTKKKTKKTKTKTKTTKKKKTTTKKTKKTKTKKT
scaffold1057-409417	W	A	WAWAAWWWWWWAAAAWAWWWWWAWAAAWWAWWAAAAAAWAWTAWAAAAWWWWAA-AAAWTWWAAWAAW
scaffold1057-426396	R	A	RARAAARRRARAAARRRRRRRRARAAARRARRARARARRRRRAAAAAARRRRAAAAAARARRAARAAR
scaffold1057-426470	R	A	RARAAARRRARAAARRRRRRRRARAAARRARRARARARRRRRAAAAAARRRRAAAAAARARRAARAAR
scaffold1057-462908	R	R	RRRGRGRRAAAGGGRRAARARRRAGGGRRGRRGAGRGRRARRRRRGRGAARRRGARRGRRRRGGAGGR
scaffold1057-479577	A	R	AGRRAAAARRRRRRAARRARAAGRRARAARAARRRARAAGAA-AGRGRRRAAGRRGGRAAAARRRRRA
scaffold1057-480210	G	K	KGKTGKGKGGGKKTKKGGKGKKGGKGKGKGGKKGKGTKKGKKGKGKGTGGKKGKGGGKGKKKKKGKKK
C42681789-341	T	Y	YYYTCCTTYYYYYTYCTYYCTYCTTCCYTTYYYYTCYTYYYCYTTYCYCYYYYYCTCYTTYYCYYYYT
scaffold4967-555	G	R	ARGRGGGAGRARRGARGRGGRGGAGRRGRGRARRGGRGGRRRGRGRRGGRRGRRRGGGGGRRGRGRRR
scaffold674-13599	A	M	AMAMAAAAAAMMAMMMAMMAAMAAMAMMAMMAMMAAMAAMMMMMMAAAAAAAAMAMMAMAMMAMMMMM
scaffold674-13605	T	W	TWTWTTTTTTWWTWWWTWWTTWTTWTWWTWWTWWTTWTTWWWWWWTTTTTTTTWTWWTWTWWTWWWWW
scaffold674-29149	T	K	KKKTKKKKTKKKKKKKKKKTKTKKKKKTTTTTTTTTKTTTTTKKKTKTTTTTTKTKTKTKTTTTTKTT
scaffold1169-101245	G	R	RGGGGRRRRRRAGRRAGGRRGRGRRRRGRGRGGGGGRGRGRGGRGRRRGRRGGGRGRRRGRRRRRGRG
scaffold793-17060	A	M	MAMACMAAAAAAAMMAAMAMMMMMMAAAMAMMMMAMMMAMMACMMAAAAMMAAAAAAMACAAMMAAMM
scaffold793-32293	Y	C	YYYYCYYYYYCCCYCYCCYYYYYYYCCCYYYYCCCCCCYYCYCCCCYYCYCYCYCYYYCCYCYYCCCC
scaffold793-204899	T	Y	TTTYYTYTYTTTYTTYTYYTTYTYYYYYTYTYTYYYYTYTYYTYYTTTYTTYYTTYTTYTTTTTYYYY
scaffold793-204989	T	Y	TTTYYTYTYTTTYTTYTYYTTYTYYYYYTYTYYYYYYTYTYYCYYTTTYTTYYTTYTTYTTTTTYYYY
scaffold1319-16974	G	S	SSGGGGGGSSSGSGSGGSGSGGGSGSGSSSGGSGGGGSGSSSGGSSCSSGSSSSGSGGGSGCGGGSSG
scaffold2337-11282	A	R	RARGAARRRGRARRARAGRARRAARARRAAGAGGRRAGRRGGGARGRRARRRRGARGRARRRRRRRRR
scaffold2337-11432	T	Y	YYYYYYYTTYYYTTYTYYTTTTYTYYTTYTTYYYYYYTTYYYTTYYTTYTTYYTYYYTTTTYTTYTYT
scaffold751-6147	W	W	WAWTWAATWWATTWTWAWWWTWAATTTAAATATAWWWAAWAWWWWTTWAWWWWATWWWATWTWTAAWW
scaffold751-71688	Y	Y	YTYCYTTCYYTYCYCYTYYYCYTTCCCTTTCTCTYYYYTYTYTTYCCYTYYYYTCYYYTCYCYCTTYY
scaffold751-71748	Y	Y	YCYTYCCTYYCYTYTYCYYYTYCCTTTCCCTCTCYYYYCYCYCCYTTYCYYYYCTYYYCTYTYTCCYY
scaffold751-71762	R	R	RGRARGGARRGRARARGRRRARGGAAAGGGAGAGRRRRGRGRGGRAARGRRRRGARRRGARARAGGRR
[truncated: 24,663 more rows]
