# Supplementary material for: Genome-Wide Mapping of Growth-Related Quantitative Trait Loci in Orange-Spotted Grouper (Epinephelus coioides) Using Double Digest Restriction-Site Associated DNA Sequencing (ddRADseq)
Source: Int J Mol Sci. 2016 Apr 6;17(4):501. doi: 10.3390/ijms17040501 (PMC4848957; doi:10.3390/ijms17040501)
Supplement: Supplementary file 1 [file ijms-17-00501-s001.zip › ijms-123090-Supplementary Materials/Supplementary Table S3.xls]

## Sheet: Sheet1
Table S3.Table visualization of the SNP linkage map of orange-spotted grouper
LG	Locus	Distance(cM)
1	scaffold85-739582	0
1	scaffold19-84493	1.04
1	scaffold1011-448758	1.384
1	scaffold19-330003	1.899
1	scaffold1011-446142	2.42
1	scaffold19-119179	2.637
1	scaffold19-262287	2.897
1	scaffold19-371718	3.286
1	scaffold19-115508	3.527
1	scaffold19-115556	3.859
1	scaffold85-1348006	4.297
1	scaffold1011-710132	4.511
1	scaffold1012-81317	4.726
1	scaffold19-234857	4.825
1	scaffold19-175797	4.954
1	scaffold1011-597511	4.969
1	scaffold85-1221094	5.266
1	scaffold85-921808	5.486
1	scaffold1011-633765	5.692
1	scaffold85-837042	5.933
1	scaffold19-330088	6.1
1	scaffold1011-877854	6.347
1	scaffold1011-480784	6.511
1	scaffold19-175742	6.69
1	scaffold19-128156	6.738
1	scaffold1011-51426	6.899
1	scaffold1011-51357	7.073
1	scaffold19-149608	7.213
1	scaffold19-349635	7.506
1	scaffold85-1379579	7.655
1	scaffold85-809000	7.844
1	scaffold1011-276010	7.946
1	scaffold1799-1478	8.271
1	scaffold1011-185925	8.448
1	scaffold85-1469648	9.094
1	scaffold85-1943651	9.784
1	scaffold85-1697440	9.997
1	scaffold85-1729825	10.221
1	scaffold85-1986116	10.576
1	scaffold127-447846	10.959
1	scaffold127-291771	11.003
1	scaffold977-780312	11.312
1	scaffold977-838148	11.724
1	scaffold1631-297431	12.048
1	scaffold977-1002056	12.262
1	scaffold977-936115	12.502
1	scaffold977-780153	12.634
1	scaffold127-1120112	12.786
1	scaffold127-1421629	12.864
1	scaffold127-1029621	12.951
1	scaffold977-794999	13.333
1	scaffold977-867127	13.545
1	scaffold127-1749129	13.822
1	scaffold615-265065	14.076
1	scaffold977-63645	14.527
1	scaffold1631-248022	14.635
1	scaffold977-424722	14.692
1	scaffold1631-279467	14.77
1	scaffold615-378407	14.859
1	scaffold977-408152	14.967
1	scaffold977-408121	15.005
1	scaffold127-1247222	15.382
1	scaffold127-1260582	15.702
1	scaffold615-378140	16.01
1	scaffold615-289596	16.131
1	scaffold615-382361	16.324
1	scaffold615-382447	16.611
1	scaffold804-709285	16.718
1	scaffold804-709246	16.899
1	scaffold127-1504352	17.23
1	scaffold977-336522	17.615
1	scaffold699-193540	18.394
1	C41686520-46	19.176
1	scaffold515-245044	19.624
1	scaffold699-417454	20.138
1	scaffold495-68438	20.62
1	scaffold836-105572	20.772
1	scaffold515-205392	21.094
1	scaffold515-236007	21.179
1	scaffold515-60339	21.505
1	scaffold515-60932	21.638
1	scaffold963-22614	22.009
1	scaffold460-417237	22.295
1	scaffold178-411548	22.558
1	scaffold495-16554	22.762
1	scaffold178-60470	22.949
1	scaffold963-385844	23.169
1	scaffold963-300158	23.472
1	scaffold836-606052	23.658
1	scaffold836-464232	23.743
1	scaffold836-847533	23.953
1	scaffold963-39329	24.08
1	scaffold515-48062	24.419
1	scaffold836-510633	24.693
1	scaffold836-573527	24.912
1	scaffold836-369491	25.125
1	scaffold836-812236	25.299
1	scaffold836-369536	25.353
1	scaffold963-399474	25.514
1	scaffold963-383071	25.804
1	scaffold836-625855	26.02
1	scaffold836-404093	26.407
1	scaffold178-338914	26.6
1	scaffold963-121984	26.893
1	scaffold416-89584	27.217
1	scaffold416-59275	27.428
1	scaffold178-216456	27.618
1	scaffold195-68732	27.75
1	scaffold545-742986	27.999
1	scaffold404-24278	28.164
1	scaffold701-756897	28.387
1	scaffold495-135849	28.73
1	scaffold933-309018	29.043
1	scaffold195-252915	29.28
1	scaffold178-160877	29.487
1	scaffold701-742587	29.803
1	scaffold699-739877	30.143
1	scaffold416-198094	30.499
1	scaffold416-268297	30.762
1	scaffold178-484958	31.015
1	scaffold195-232084	31.255
1	scaffold701-742477	31.745
1	scaffold701-742574	32.033
1	scaffold416-331011	32.368
1	scaffold545-757654	32.856
1	scaffold178-322544	33.233
1	scaffold699-565026	33.727
1	scaffold933-309013	34.31
1	scaffold699-179634	35.162
1	scaffold195-68837	36.203
1	scaffold178-442743	38.003
2	scaffold1618-314664	0
2	scaffold1052-9316	0.497
2	scaffold1813-101069	1.014
2	scaffold1425-163236	1.681
2	scaffold1425-153671	2.443
2	scaffold1618-223152	3.631
2	scaffold1425-210276	4.44
2	scaffold381-833664	5.403
2	scaffold1052-122484	5.893
2	scaffold381-290127	6.775
2	scaffold381-58382	7.5
2	scaffold381-1194833	7.89
2	scaffold381-1286628	8.367
2	scaffold381-374141	8.632
2	scaffold108-1598868	9.394
2	scaffold108-761515	10.042
2	scaffold381-1068823	10.337
2	scaffold381-591891	10.452
2	scaffold381-429653	10.452
2	scaffold381-1113396	11.031
2	scaffold108-764218	11.474
2	scaffold108-822532	11.94
2	scaffold108-1116893	12.722
2	scaffold108-1215591	13.305
2	scaffold108-1356598	13.989
2	scaffold108-2017257	14.27
2	scaffold108-1945363	14.587
2	scaffold108-1640380	15.144
2	scaffold108-2209673	15.483
2	scaffold108-1742221	15.64
2	scaffold108-2020258	15.861
2	scaffold36-2043778	16.306
2	scaffold36-1361174	16.734
2	scaffold86-2600472	17.433
2	scaffold485-515457	18.127
2	scaffold86-2261559	18.444
2	scaffold86-2029387	18.74
2	scaffold86-1739195	18.851
2	scaffold86-1205433	19.177
2	scaffold485-687237	19.561
2	scaffold245-2109310	19.997
2	scaffold485-101234	20.392
2	scaffold245-473781	20.689
2	scaffold245-331493	20.921
2	scaffold264-1196739	21.146
2	scaffold264-782812	21.286
2	scaffold820-230741	21.541
2	scaffold245-2143925	21.81
2	scaffold820-416490	22.049
2	scaffold264-588204	22.325
2	scaffold245-452235	22.743
2	scaffold245-1925530	23.051
2	scaffold245-160114	23.346
2	scaffold245-560305	23.346
2	scaffold245-1913051	23.655
2	scaffold438-844398	23.856
2	scaffold245-1504221	24.151
2	scaffold245-2211590	24.271
2	scaffold245-2077819	24.683
2	scaffold245-2524884	24.833
2	scaffold245-2220609	25.087
2	scaffold245-1087785	25.18
2	scaffold245-1499138	25.392
2	scaffold438-50256	25.505
2	scaffold1549-193097	25.801
2	scaffold245-2011183	25.948
2	scaffold245-770294	26.177
2	scaffold245-1131450	26.273
2	scaffold245-2207479	26.391
2	scaffold438-146687	26.711
2	scaffold505-566440	26.963
2	scaffold505-1528363	27.232
2	scaffold505-470014	27.514
2	scaffold438-974907	27.676
2	scaffold505-526972	27.765
2	scaffold505-374419	27.965
2	scaffold505-1153661	28.085
2	scaffold505-1073857	28.283
2	scaffold505-1005930	28.384
2	scaffold327-293191	28.531
2	scaffold327-987798	28.631
2	scaffold327-1242510	28.848
2	scaffold245-835215	29.179
2	scaffold438-833351	29.395
2	scaffold438-846426	29.638
2	scaffold438-988206	30.082
2	scaffold327-1272662	30.524
2	scaffold327-2188472	31.124
2	scaffold327-2616355	31.514
2	scaffold327-2359167	31.517
2	scaffold327-2398992	31.895
2	scaffold327-2399056	31.984
2	scaffold327-2359153	32.275
2	scaffold327-2442188	32.457
2	scaffold933-7063	32.736
2	scaffold933-160129	33.001
2	scaffold1505-316563	33.453
2	scaffold1544-197714	33.873
2	scaffold94-75297	34.05
2	scaffold94-288895	34.109
2	scaffold933-440173	34.408
2	scaffold933-1115675	34.655
2	scaffold1505-316649	35.008
2	scaffold409-817648	35.23
2	scaffold409-106433	35.404
2	scaffold409-430561	35.53
2	scaffold409-57742	35.668
2	scaffold409-220889	35.814
2	scaffold1505-144504	35.894
2	scaffold1505-143725	36.153
2	scaffold1505-316615	36.196
2	scaffold1505-144496	36.376
2	scaffold1505-143722	36.503
2	scaffold1505-110721	36.723
2	scaffold1505-349896	37.018
2	scaffold1505-251523	37.499
2	scaffold172-248078	37.975
2	scaffold884-56415	38.317
2	scaffold1000-260227	39.131
2	scaffold1611-20037	39.475
2	scaffold1946-10480	39.475
2	scaffold1498-208220	39.706
2	scaffold1579-33525	39.758
2	scaffold705-1008063	40.087
2	scaffold1406-29202	40.464
2	scaffold9-617302	40.684
2	scaffold1393-97240	40.837
2	scaffold1528-18004	41.058
2	scaffold1528-18069	41.259
2	scaffold1498-244486	41.403
2	scaffold1481-124281	41.657
2	scaffold347-27042	41.976
2	scaffold1393-26375	42.442
2	scaffold1393-90584	42.901
2	scaffold90-153523	43.487
2	scaffold903-258074	43.805
2	scaffold903-84591	44.62
2	scaffold903-247253	45.169
2	scaffold172-248144	45.713
2	scaffold903-84587	46.623
2	scaffold111-219885	47.07
2	scaffold172-248148	47.544
3	scaffold1018-91061	0
3	scaffold1733-41297	1.365
3	scaffold798-304546	1.965
3	scaffold3431-2784	3.071
3	scaffold1489-199531	3.962
3	scaffold403-412797	4.573
3	scaffold1512-23420	5.201
3	scaffold403-412704	5.503
3	scaffold1412-56926	6.422
3	scaffold356-28738	6.903
3	scaffold330-126439	7.126
3	scaffold151-252960	7.674
3	scaffold56-108044	7.915
3	scaffold1502-61662	8.393
3	scaffold979-304987	8.721
3	scaffold735-56798	9.103
3	scaffold735-56803	9.505
3	scaffold151-408520	9.819
3	scaffold151-163854	10.695
3	scaffold446-25381	11.407
3	scaffold609-254514	11.807
3	scaffold330-100232	12.125
3	scaffold609-283645	13.281
3	scaffold366-2819290	13.889
3	scaffold330-820374	14.395
3	scaffold1431-465035	15.923
3	scaffold1431-465379	16.464
3	scaffold73-315676	17.455
3	scaffold873-428340	18.181
3	scaffold131-231159	18.181
3	scaffold1735-85285	19.375
3	scaffold1431-515817	20.56
3	scaffold1634-65679	21.509
3	scaffold1559-150448	24.241
3	scaffold172-728638	25.509
3	scaffold172-711613	25.999
3	scaffold172-711574	26.242
3	scaffold172-873509	26.842
3	scaffold776-696109	28.162
3	scaffold79-1171154	28.722
3	scaffold79-777621	29.109
3	scaffold1559-75055	29.415
3	scaffold79-777595	29.94
3	scaffold776-861631	30.273
3	scaffold79-626899	30.803
3	scaffold79-698639	30.803
3	scaffold79-1092447	31.25
3	scaffold1266-205665	32.51
3	scaffold166-178222	33.397
3	scaffold1563-375335	34.12
3	scaffold1563-231162	34.724
3	scaffold1588-604349	35.247
3	scaffold1150-99691	35.846
3	scaffold1150-124868	36.758
3	scaffold140-918497	38.42
3	scaffold1202-145115	39.455
3	scaffold140-1732456	40.105
3	scaffold958-33667	40.735
3	scaffold140-1363596	40.989
3	scaffold140-918560	41.606
3	scaffold140-1755327	42.527
3	scaffold1072-56348	44.259
3	scaffold424-1113090	44.956
3	scaffold424-2383764	45.288
3	scaffold424-2671567	45.601
3	scaffold424-2449373	46.012
3	scaffold340-1334136	46.558
3	scaffold340-1334281	46.969
3	scaffold424-2385616	47.413
3	scaffold434-282042	47.834
3	scaffold434-382536	48.033
3	scaffold1791-15826	48.233
3	scaffold1791-98828	48.363
3	scaffold434-391051	48.475
3	scaffold340-1181218	49.119
3	scaffold340-1181249	49.513
3	scaffold340-1355613	49.881
3	scaffold291-1458137	50.49
3	scaffold1080-1708	51.893
3	scaffold1080-110794	52.117
3	scaffold214-192225	52.354
3	scaffold214-268066	52.882
3	scaffold1408-305893	53.773
3	scaffold1408-284496	54.018
3	scaffold229-2186515	54.371
3	scaffold229-1003116	54.504
3	scaffold229-1429345	54.852
3	scaffold496-358714	55.045
3	scaffold229-2120348	55.368
3	scaffold496-279672	55.684
3	scaffold496-305918	55.894
3	scaffold374-134502	56.314
3	scaffold967-41010	56.457
3	scaffold967-41492	56.785
3	scaffold1303-109893	57.111
3	scaffold374-94000	57.79
3	scaffold837-516409	58.03
3	scaffold837-669437	58.494
3	scaffold723-486734	58.978
3	scaffold352-1016100	59.682
3	scaffold174-1408470	60.32
3	scaffold352-519716	61.516
3	scaffold352-519856	61.8
3	scaffold352-219552	62.968
3	scaffold1056-514644	64.543
3	scaffold1056-238647	65.149
3	scaffold1056-50753	66.247
3	scaffold1056-160939	67.004
3	scaffold1056-161009	67.653
3	scaffold467-988759	69.092
3	scaffold467-1128313	69.786
3	scaffold467-525413	70.084
3	scaffold1070-254648	70.375
3	scaffold467-1080787	70.766
3	scaffold467-586123	71.041
3	scaffold467-449710	71.222
3	scaffold483-410494	72.208
3	scaffold1070-16015	72.821
3	scaffold1972-161182	73.128
3	scaffold257-879203	73.812
3	scaffold483-32198	74.48
3	scaffold149-1109102	74.902
3	scaffold149-1096658	75.669
3	scaffold144-218517	76.161
3	scaffold149-1131148	76.902
3	scaffold785-213486	77.625
3	scaffold253-396468	78.677
3	scaffold149-1338568	79.725
4	scaffold276-367630	0
4	scaffold790-75582	0.674
4	scaffold124-97241	1.057
4	scaffold276-197902	1.654
4	scaffold676-658245	1.993
4	scaffold225-370493	2.398
4	scaffold276-981822	2.912
4	scaffold276-1287940	3.101
4	scaffold1207-181196	3.558
4	scaffold276-344338	4.044
4	scaffold276-922023	4.243
4	scaffold276-1287878	4.477
4	scaffold276-1346304	4.802
4	scaffold276-519122	4.998
4	scaffold1207-442884	5.408
4	scaffold676-811947	5.677
4	scaffold276-1190476	5.819
4	scaffold276-519182	5.99
4	scaffold676-329607	6.164
4	scaffold234-75851	6.33
4	scaffold234-306638	6.645
4	scaffold676-87807	7.311
4	scaffold225-863865	8.313
4	scaffold225-495376	8.488
4	scaffold225-494942	8.805
4	scaffold225-504960	9.381
4	scaffold225-1052394	9.731
4	scaffold675-1682261	9.867
4	scaffold225-2283215	10.105
4	scaffold225-2697873	10.399
4	scaffold225-2282241	10.536
4	scaffold225-2685600	10.786
4	scaffold225-2355351	10.96
4	scaffold225-2368587	11.1
4	scaffold1067-589480	11.49
4	scaffold225-2122178	11.848
4	scaffold1067-348297	12.167
4	scaffold675-85431	12.359
4	scaffold1067-420171	12.585
4	scaffold1706-5850	12.894
4	scaffold1067-326182	13.297
4	scaffold468-369448	13.904
4	scaffold468-339325	14.166
4	scaffold724-514142	14.206
4	scaffold657-190356	14.428
4	scaffold724-234611	14.606
4	scaffold724-1238509	14.812
4	scaffold724-999680	15.037
4	scaffold468-619176	15.666
4	scaffold468-648475	16.362
4	scaffold2644-2006	17.059
4	scaffold1600-113389	17.981
4	scaffold908-71108	18.508
4	scaffold1361-26746	18.758
4	scaffold145-578417	19.109
4	scaffold1627-90987	19.578
4	scaffold1627-90984	19.743
4	scaffold145-321624	19.977
4	scaffold288-473722	20.168
4	scaffold1334-166035	20.642
4	scaffold288-473812	21.052
4	scaffold305-167873	21.409
4	scaffold305-167803	21.581
4	scaffold1180-39561	22.056
4	scaffold1171-207176	22.634
4	scaffold205-190841	23.04
4	scaffold148-239158	23.254
4	scaffold145-9029	23.805
4	scaffold2683-2592	24.234
4	scaffold205-246231	24.61
4	scaffold148-244463	25.03
4	scaffold2683-2632	25.414
4	scaffold698-412264	27.627
4	scaffold698-347468	28.163
4	scaffold698-22347	28.794
4	scaffold698-224273	29.408
4	scaffold698-320298	29.576
4	scaffold698-55902	30.227
4	scaffold698-292387	30.855
4	scaffold525-186845	31.489
4	scaffold525-200648	31.891
4	scaffold525-311433	32.173
4	scaffold525-190173	32.525
4	scaffold525-200576	32.684
4	scaffold525-136974	33.197
4	scaffold830-139567	33.774
4	scaffold2206-8396	34.172
4	scaffold525-98402	34.808
4	scaffold525-648163	35.354
4	scaffold1860-27067	36.117
4	scaffold830-279152	37.246
4	scaffold396-993472	38.553
4	scaffold396-484273	39.137
4	scaffold396-484312	39.504
4	scaffold344-348909	39.977
4	scaffold396-972622	40.423
4	scaffold396-972587	40.707
4	scaffold396-534921	41.282
4	scaffold471-404564	41.813
4	scaffold471-479697	41.813
4	scaffold910-564568	42.183
4	scaffold841-68942	42.498
4	scaffold1259-315085	42.884
4	scaffold1259-146317	43.098
4	scaffold2737-16396	43.42
4	scaffold471-136893	43.921
4	scaffold1385-109990	44.186
4	scaffold1928-8533	44.503
4	scaffold1259-315174	45.166
4	scaffold1726-32975	45.308
4	scaffold1710-86113	45.718
4	scaffold471-406028	46.438
4	scaffold910-1000557	46.804
4	scaffold1692-219505	47.208
4	scaffold5113-950	47.683
4	scaffold2163-1985	48.64
4	scaffold1167-63070	50.623
5	scaffold698-23580	0
5	scaffold633-435743	0.809
5	scaffold830-267814	1.534
5	scaffold830-267661	1.701
5	scaffold830-139511	2.237
5	scaffold145-1640779	3.263
5	scaffold145-1640805	3.49
5	scaffold145-2448711	4.019
5	scaffold698-23483	4.873
5	scaffold698-961399	5.211
5	scaffold145-2448769	5.875
5	scaffold698-22273	6.22
5	scaffold525-137011	6.598
5	scaffold475-498706	6.853
5	scaffold698-20078	7.321
5	scaffold145-1615983	7.563
5	scaffold698-226199	7.761
5	scaffold1517-96803	8.901
5	scaffold1001-2878	9.453
5	scaffold148-667882	10.013
5	scaffold66-38946	10.457
5	scaffold999-165834	10.988
5	scaffold305-167853	11.359
5	scaffold1517-96633	11.501
5	scaffold44-792194	11.886
5	scaffold999-165921	12.078
5	scaffold148-611800	12.414
5	scaffold999-165688	12.562
5	scaffold44-792129	13.118
5	scaffold1627-93071	13.326
5	scaffold148-313159	13.439
5	scaffold44-1572035	13.79
5	scaffold44-1453064	14.004
5	scaffold1517-6342	14.25
5	scaffold999-80150	14.5
5	scaffold1517-93551	14.594
5	scaffold908-178440	15.023
5	scaffold468-578649	15.219
5	scaffold44-1452898	15.401
5	scaffold205-81410	15.699
5	scaffold205-81505	15.874
5	scaffold908-71127	16.328
5	scaffold205-79998	16.45
5	scaffold1001-2764	16.691
5	scaffold757-52244	16.886
5	scaffold757-52236	16.994
5	scaffold757-11812	17.188
5	scaffold1517-20496	17.427
5	scaffold1706-49566	17.761
5	scaffold1180-172090	17.867
5	scaffold908-71264	18.092
5	scaffold288-245804	18.284
5	scaffold1334-182866	18.433
5	scaffold1706-98048	18.658
5	scaffold1067-322129	18.808
5	scaffold468-968822	19.111
5	scaffold468-353551	19.249
5	scaffold1706-98091	19.334
5	scaffold225-2541119	19.63
5	scaffold1600-17028	19.887
5	scaffold1067-24436	20.028
5	scaffold657-335731	20.07
5	scaffold1334-182941	20.279
5	scaffold675-353241	20.463
5	scaffold675-353273	20.616
5	scaffold1361-88375	21.087
5	scaffold676-542522	21.264
5	scaffold676-437090	21.712
5	scaffold676-437094	21.983
5	scaffold724-1238583	22.336
5	scaffold225-1192875	22.451
5	scaffold225-1311549	22.871
5	scaffold724-772823	23.202
5	scaffold276-576977	23.959
5	scaffold124-306069	24.343
5	scaffold281-197108	24.54
5	scaffold276-1057239	24.868
5	scaffold276-1649783	25.083
5	scaffold276-1004102	25.293
5	scaffold276-455040	25.506
5	scaffold276-1492120	25.769
5	scaffold234-588916	25.966
5	scaffold586-20488	26.211
5	scaffold790-272748	26.519
5	scaffold875-130550	26.739
5	scaffold790-272718	26.827
5	scaffold491-889455	26.876
5	scaffold842-93781	27.079
5	scaffold824-10278	27.208
5	scaffold277-53309	27.287
5	scaffold491-651010	27.43
5	scaffold790-445781	27.598
5	scaffold140-1550951	27.689
5	scaffold261-90384	27.783
5	scaffold261-90417	27.856
5	scaffold472-105871	28.028
5	scaffold1187-66191	28.156
5	scaffold790-534446	28.259
5	scaffold790-547918	28.391
5	scaffold1187-83164	28.504
5	scaffold875-158560	28.654
5	scaffold281-354159	28.8
5	scaffold1187-81397	28.883
5	scaffold1187-63142	29.095
5	scaffold124-306174	29.213
5	scaffold790-97314	29.305
5	scaffold1804-111851	29.449
5	scaffold1023-55296	29.597
5	scaffold234-382009	29.695
5	scaffold326-132655	29.825
5	scaffold277-393941	29.883
5	scaffold1207-483311	29.952
5	scaffold1255-262741	30.123
5	scaffold1255-262707	30.143
5	scaffold281-62248	30.483
5	scaffold842-101485	30.589
5	scaffold1207-260988	30.751
5	scaffold586-134878	30.846
5	scaffold935-457664	31.114
5	scaffold276-985164	31.221
5	scaffold276-1132005	31.469
5	scaffold2988-12058	31.556
5	scaffold145-1631165	31.809
5	scaffold1255-64554	32.082
5	scaffold1187-62789	32.291
5	scaffold790-547547	32.436
5	scaffold790-339300	33.091
5	scaffold586-20479	33.531
5	scaffold276-318618	33.846
5	scaffold1804-7519	34.838
6	scaffold268-35574	0
6	scaffold1192-845389	0.699
6	scaffold279-579802	1.156
6	scaffold467-59523	2.487
6	scaffold425-195548	2.696
6	scaffold948-12137	3.228
6	C41344162-92	3.707
6	scaffold1414-63884	4.171
6	scaffold268-35508	4.507
6	scaffold279-663486	5.17
6	scaffold279-231288	5.358
6	scaffold268-726149	5.658
6	scaffold279-50035	6.288
6	scaffold279-429031	6.703
6	scaffold268-677350	7.001
6	scaffold268-617270	7.086
6	scaffold668-434030	7.408
6	scaffold948-398112	7.986
6	scaffold1016-63943	8.762
6	scaffold238-125547	9.337
6	scaffold238-362563	9.659
6	scaffold1214-81978	10.149
6	scaffold70-1328192	10.5
6	scaffold70-1720634	11.269
6	scaffold238-455665	11.758
6	scaffold238-806150	11.986
6	scaffold70-133298	12.289
6	scaffold70-10481	12.627
6	scaffold238-806126	12.95
6	scaffold573-88690	13.167
6	scaffold238-353815	13.438
6	scaffold573-244339	13.438
6	scaffold70-795258	14.006
6	scaffold70-157960	14.275
6	scaffold70-916664	14.582
6	scaffold70-1215284	14.946
6	scaffold70-1526121	15.185
6	scaffold70-1596946	15.269
6	scaffold70-370471	15.368
6	scaffold70-757230	15.505
6	scaffold70-533014	15.608
6	scaffold70-352577	15.913
6	scaffold70-90374	16.272
6	scaffold70-672898	16.775
6	scaffold70-672917	16.955
6	scaffold260-2318521	18.674
6	scaffold260-1801965	18.985
6	scaffold978-921664	19.901
6	scaffold260-1050426	20.369
6	scaffold260-446775	20.67
6	scaffold260-262719	20.891
6	scaffold260-346156	21.15
6	scaffold260-106220	21.4
6	scaffold978-933023	21.848
6	scaffold978-465770	22.345
6	scaffold978-234873	22.587
6	scaffold978-374145	23.093
6	scaffold978-231193	23.384
6	scaffold978-373992	23.817
6	scaffold1257-279283	24.487
6	scaffold957-331587	24.996
6	scaffold711-488201	25.534
6	scaffold312-262391	25.89
6	scaffold410-1572438	26.416
6	scaffold957-156070	26.818
6	scaffold322-188219	27.091
6	scaffold852-563363	27.209
6	scaffold852-563402	27.549
6	scaffold322-768471	27.837
6	scaffold684-2297558	28.272
6	scaffold684-3419297	28.734
6	scaffold684-2319215	28.885
6	scaffold137-122394	29.156
6	scaffold137-179230	29.274
6	scaffold684-937646	29.859
6	scaffold684-681568	29.975
6	scaffold684-44873	30.201
6	scaffold115-1062933	30.909
6	scaffold115-1054226	31.145
6	scaffold115-1054316	31.301
6	scaffold115-1255267	31.577
6	scaffold466-136518	32.021
6	scaffold115-896077	32.218
6	scaffold2264-78370	32.414
6	scaffold115-1071165	32.691
6	scaffold115-1252807	33.168
6	scaffold115-1077185	33.586
6	scaffold466-495066	34.37
6	scaffold554-354929	34.701
6	scaffold684-1855011	35.416
6	scaffold501-492872	36.606
6	scaffold37-2136881	37.631
6	scaffold37-1903571	38.187
6	scaffold37-2087997	38.652
6	scaffold77-87375	39.304
6	scaffold37-2326674	39.746
6	scaffold37-2481437	40.352
6	scaffold77-152572	40.753
6	scaffold77-272615	41.271
6	scaffold1010-181388	41.574
6	scaffold77-276082	41.795
6	scaffold1704-105107	42.335
6	scaffold1048-67357	42.608
6	scaffold1048-144798	42.94
6	scaffold1048-144678	43.104
6	scaffold1107-7287	43.471
6	scaffold361-343031	43.845
6	scaffold1048-12425	44.186
6	C42227979-64	44.343
6	scaffold361-351015	44.835
6	scaffold694-82806	45.138
6	scaffold207-541980	45.759
6	scaffold167-416436	46.661
6	scaffold207-199373	47.263
6	scaffold167-1784906	48.08
6	scaffold167-528746	48.832
6	scaffold1398-247684	49.432
6	scaffold1398-175396	50.299
6	scaffold1398-35382	50.996
6	scaffold1594-166951	51.639
6	scaffold167-516981	52.407
6	scaffold167-259439	52.687
6	scaffold1594-267152	53.694
6	scaffold750-905184	54.326
6	scaffold750-824434	55.27
6	scaffold1596-159825	56.502
6	scaffold1596-62817	57.911
7	scaffold165-1850073	0
7	scaffold740-806068	0.586
7	scaffold165-243311	1.236
7	scaffold577-860428	1.646
7	scaffold740-806082	2.207
7	scaffold1552-131816	2.886
7	scaffold165-243260	3.451
7	scaffold165-1579720	3.594
7	scaffold160-3228366	3.966
7	scaffold1037-114974	4.35
7	scaffold165-866791	4.764
7	scaffold577-959767	5.086
7	scaffold160-2671152	5.158
7	scaffold2218-82483	5.503
7	scaffold1037-255483	5.845
7	scaffold181-342216	6.054
7	scaffold160-2311491	6.436
7	scaffold160-3228385	6.563
7	scaffold160-2427011	6.854
7	scaffold577-959794	6.999
7	scaffold863-305897	7.337
7	scaffold1037-309098	7.546
7	scaffold919-1131906	7.893
7	scaffold1037-631865	7.96
7	scaffold1567-57761	8.125
7	scaffold557-2918525	8.331
7	scaffold255-873730	8.612
7	scaffold919-1447111	8.848
7	scaffold919-869468	9.116
7	scaffold919-1131986	9.208
7	scaffold919-846700	9.475
7	scaffold740-546484	9.742
7	scaffold165-770777	9.879
7	scaffold1531-71332	9.942
7	scaffold650-73046	10.258
7	scaffold557-2949929	10.367
7	scaffold1037-338267	10.596
7	scaffold1519-108055	10.921
7	scaffold740-10824	11.122
7	scaffold1519-76595	11.346
7	scaffold919-10646	11.52
7	scaffold557-2949849	11.64
7	scaffold919-1447020	11.84
7	scaffold557-2540870	11.92
7	scaffold345-1822898	12.125
7	scaffold557-996364	12.28
7	scaffold557-1797523	12.417
7	scaffold557-996415	12.587
7	scaffold181-619722	12.704
7	scaffold557-477776	12.863
7	scaffold181-613929	13.007
7	scaffold557-2703828	13.168
7	scaffold919-273096	13.341
7	scaffold919-1573045	13.429
7	scaffold919-955591	13.494
7	scaffold919-341006	13.645
7	scaffold919-1203344	13.76
7	scaffold255-929293	13.821
7	scaffold1567-95596	14.097
7	scaffold919-2014049	14.384
7	scaffold255-514995	14.673
7	scaffold1809-33737	14.83
7	scaffold345-2670600	15.125
7	scaffold919-2733688	15.259
7	scaffold1037-166278	15.475
7	scaffold345-2601693	15.643
7	scaffold160-3135932	15.852
7	scaffold440-265353	16.036
7	scaffold1037-605939	16.215
7	scaffold440-666474	16.499
7	scaffold440-1660848	16.672
7	scaffold345-503189	17.138
7	scaffold351-334451	17.228
7	scaffold1116-63755	17.397
7	scaffold734-325412	17.577
7	scaffold734-1174613	17.824
7	scaffold734-1602149	17.919
7	scaffold734-575238	18.049
7	scaffold1308-252957	18.293
7	scaffold1001-328506	18.548
7	scaffold351-556226	18.673
7	scaffold351-556250	18.827
7	scaffold532-237347	18.867
7	scaffold1419-282986	19.138
7	scaffold734-1161755	19.56
7	scaffold1020-38873	19.732
7	scaffold1001-143969	19.84
7	scaffold1001-67631	20.034
7	scaffold1020-63927	20.206
7	scaffold351-320030	20.295
7	scaffold1001-218003	20.578
7	scaffold825-136325	20.671
7	scaffold1061-178898	20.805
7	scaffold1451-63489	20.901
7	scaffold907-318746	21.005
7	scaffold1542-93286	21.316
7	scaffold1656-46307	21.554
7	scaffold972-598673	21.746
7	scaffold1583-40919	21.847
7	scaffold351-515340	22.089
7	scaffold972-598588	22.218
7	scaffold2214-4059	22.316
7	scaffold902-165112	22.547
7	scaffold825-117602	22.617
7	scaffold351-148866	22.84
7	scaffold858-244832	22.989
7	scaffold1222-36548	23.127
7	scaffold1849-64995	23.336
7	scaffold1101-579794	23.601
7	scaffold1101-574955	24.014
7	scaffold1656-146522	24.207
7	scaffold907-340626	24.545
7	scaffold351-788798	24.737
7	scaffold1001-64343	25.119
7	scaffold351-451006	25.409
7	scaffold323-377076	25.793
7	scaffold1121-46968	26.03
7	scaffold1562-129309	26.293
7	scaffold1583-92471	26.525
7	scaffold2284-508	26.974
7	scaffold1121-46957	27.802
8	scaffold481-173361	0
8	scaffold481-173234	1.149
8	scaffold481-173233	1.765
8	scaffold481-160918	3.327
8	scaffold481-373519	4.784
8	scaffold481-285699	6.113
8	scaffold481-220742	6.61
8	scaffold1463-11896	7.211
8	scaffold481-174358	7.834
8	scaffold481-174355	8.436
8	scaffold960-549149	12.508
8	scaffold960-762074	13.094
8	scaffold960-711723	13.622
8	scaffold960-511936	15.646
8	scaffold960-112813	16.932
8	scaffold960-83973	18.883
8	scaffold960-71244	20.343
8	scaffold960-36870	20.665
8	scaffold294-352900	21.197
8	scaffold294-352918	21.624
8	scaffold1388-61791	22.417
8	scaffold294-307864	22.609
8	scaffold1480-28593	23.349
8	scaffold294-54001	24.05
8	scaffold1388-181441	24.462
8	scaffold294-32284	24.893
8	scaffold652-1016345	25.305
8	scaffold294-268024	25.568
8	scaffold1617-26488	26.384
8	scaffold652-837304	26.686
8	scaffold652-837286	26.773
8	scaffold652-966770	27.013
8	scaffold652-76994	27.364
8	scaffold652-1056885	27.917
8	scaffold652-3731	28.457
8	scaffold652-1103315	29.394
8	scaffold1480-78048	30.241
8	scaffold1617-15798	30.787
8	scaffold652-1463190	31.235
8	scaffold652-663567	31.557
8	scaffold652-663465	31.711
8	scaffold1617-15714	32.565
8	scaffold1617-15652	32.792
8	scaffold1480-4336	33.459
8	scaffold889-93077	33.896
8	scaffold1617-26609	35.378
8	scaffold26-1048818	39.437
8	scaffold216-270737	41.009
8	scaffold216-270716	41.228
8	scaffold26-609310	41.745
8	scaffold1212-250075	42.589
8	scaffold216-89995	43.357
8	scaffold216-309223	43.877
8	scaffold26-391791	44.184
8	scaffold216-797678	44.331
8	scaffold216-553347	44.592
8	scaffold26-391820	44.771
8	scaffold1212-13275	45.042
8	scaffold1212-13261	45.771
8	scaffold75-1056383	47.21
8	scaffold75-394249	47.906
8	scaffold75-627521	48.223
8	scaffold75-607194	48.518
8	scaffold75-1120862	49.024
8	scaffold75-1120896	49.228
8	scaffold75-791667	49.407
8	scaffold75-771486	49.777
8	scaffold75-1032848	50.274
8	scaffold645-157932	50.834
8	scaffold75-1310619	51.672
8	scaffold75-1428533	52.135
8	scaffold75-1752311	53.732
8	scaffold75-1752431	54.121
8	scaffold75-2103934	54.646
8	scaffold75-1681234	55.629
8	scaffold75-1844342	56.259
8	scaffold75-2512876	56.973
8	scaffold75-1864010	57.776
8	scaffold75-1863989	58.168
8	scaffold550-937729	59.684
8	scaffold702-354895	59.88
8	scaffold702-334401	60.342
8	scaffold550-12854	61.268
8	scaffold1311-378690	63.742
8	scaffold134-623373	64.514
8	scaffold728-399514	65.061
8	scaffold728-207964	65.551
8	scaffold134-743786	65.899
8	scaffold1311-132249	66.452
8	scaffold1311-410957	66.452
8	scaffold1311-294463	66.951
8	scaffold134-762417	67.424
8	scaffold728-205024	67.831
8	scaffold1311-294475	67.984
8	scaffold728-319907	68.483
8	scaffold1311-463259	69.136
8	scaffold728-258570	69.246
8	scaffold134-553192	70.094
8	scaffold134-435306	70.607
8	scaffold134-435360	71.181
8	scaffold1311-428790	72.155
8	scaffold134-416612	74.008
8	scaffold487-284303	75.551
8	scaffold316-750042	76.733
8	scaffold487-1217588	78.231
8	scaffold1281-51010	78.43
8	scaffold487-1156616	78.998
8	scaffold316-443333	79.175
8	scaffold316-390481	79.455
8	scaffold528-233406	80.813
8	scaffold316-398753	81.602
8	scaffold316-398629	82.043
8	scaffold119-1005305	86.175
8	scaffold119-1098951	87.646
8	scaffold119-1579468	88.152
8	scaffold119-767975	88.805
8	scaffold119-664532	89.651
8	scaffold119-986720	90.026
8	scaffold119-1382121	90.356
8	scaffold119-2460929	91.061
8	scaffold119-3071259	91.908
8	scaffold119-3213515	92.424
8	scaffold119-3936503	93.124
8	scaffold119-2604134	93.506
8	scaffold119-2822130	94.226
8	scaffold119-3910011	94.891
8	scaffold119-4074163	95.189
8	scaffold185-404566	96.392
8	scaffold185-189583	96.937
8	scaffold603-133653	97.485
8	scaffold185-64482	97.87
8	scaffold185-64543	98.107
8	scaffold603-219020	98.466
8	scaffold185-260787	98.813
8	scaffold185-43354	99.116
8	scaffold426-450515	99.821
8	scaffold934-62933	100.034
8	scaffold321-169070	100.313
8	scaffold936-294088	100.511
8	scaffold936-157337	100.728
8	scaffold934-172111	100.899
8	scaffold33-193281	100.976
8	scaffold934-420464	101.297
8	scaffold874-275665	101.438
8	scaffold758-476957	101.807
8	scaffold934-65312	102.109
8	scaffold63-1283812	102.373
8	scaffold569-215720	102.61
8	scaffold601-64929	103.024
8	scaffold758-476894	103.154
8	scaffold934-436980	103.684
8	scaffold601-64977	103.758
8	scaffold33-568014	104.083
8	scaffold934-339631	104.513
8	scaffold758-399137	104.812
8	scaffold534-159649	105.23
8	scaffold33-289374	105.663
8	scaffold758-399038	106.242
8	scaffold874-105841	106.695
8	scaffold874-105800	106.832
8	scaffold33-349947	107.139
8	scaffold119-4113144	107.631
8	scaffold426-934603	108.264
8	scaffold601-88442	108.621
8	scaffold1515-47848	108.945
8	scaffold119-3884244	109.455
8	scaffold63-599238	109.842
8	scaffold1158-202674	110.514
8	scaffold1515-47711	111.465
9	scaffold33-343977	0
9	scaffold570-82131	0.42
9	scaffold751-146708	0.832
9	scaffold934-150984	1.359
9	scaffold63-906241	1.609
9	scaffold1515-66229	1.945
9	scaffold936-465174	2.421
9	scaffold63-906203	2.754
9	scaffold874-187176	3.227
9	scaffold426-493906	3.408
9	scaffold789-122826	3.681
9	scaffold934-436326	3.825
9	scaffold63-1193242	4.03
9	scaffold534-167268	4.282
9	scaffold934-760107	4.378
9	scaffold1586-916571	4.499
9	scaffold934-392031	4.8
9	scaffold2371-32827	4.894
9	scaffold33-311393	5.157
9	scaffold601-10694	5.392
9	scaffold934-259240	5.579
9	scaffold781-331889	5.912
9	scaffold185-442123	6.146
9	scaffold934-99249	6.287
9	scaffold758-198074	6.485
9	scaffold934-499716	6.843
9	scaffold29-251169	7.087
9	scaffold603-694598	7.321
9	scaffold1136-215344	7.455
9	scaffold63-347168	7.607
9	scaffold1158-202637	7.797
9	scaffold569-164101	7.947
9	scaffold534-477988	8.209
9	scaffold33-118217	8.276
9	scaffold732-99204	8.562
9	scaffold617-145680	8.672
9	scaffold426-295024	8.794
9	scaffold426-305984	8.951
9	scaffold2009-7390	9.066
9	scaffold781-331958	9.195
9	scaffold2827-9806	9.332
9	scaffold63-398301	9.458
9	scaffold936-157282	9.555
9	scaffold1009-187587	9.627
9	scaffold934-591886	9.668
9	scaffold1321-211709	9.701
9	scaffold63-1161772	9.798
9	scaffold934-436903	9.884
9	scaffold63-1035004	10.053
9	scaffold63-599218	10.263
9	scaffold934-339505	10.344
9	scaffold874-186215	10.559
9	scaffold934-420427	10.826
9	scaffold119-3222318	11.306
9	scaffold603-715132	11.545
9	scaffold603-446300	11.734
9	scaffold603-420912	11.92
9	scaffold603-772214	12.045
9	scaffold185-218244	12.267
9	scaffold603-447021	12.462
9	scaffold119-3937961	12.74
9	scaffold603-1052288	12.968
9	scaffold603-828219	13.133
9	scaffold603-864040	13.28
9	scaffold603-449844	13.492
9	scaffold119-3565166	13.877
9	scaffold119-3822310	13.966
9	scaffold119-3159257	14.21
9	scaffold119-3071086	14.378
9	scaffold119-3159192	14.558
9	scaffold119-1431555	14.717
9	scaffold119-2966264	15.049
9	scaffold119-2577314	15.351
9	scaffold119-798400	15.698
9	scaffold119-1038535	15.912
9	scaffold119-1705450	16.079
9	scaffold119-689327	16.199
9	scaffold119-990053	16.34
9	scaffold119-990035	16.383
9	scaffold119-986635	16.512
9	scaffold119-517224	16.645
9	scaffold119-584415	16.712
9	scaffold119-1299293	16.785
9	scaffold119-707419	16.947
9	scaffold119-653567	17.074
9	scaffold119-986767	17.327
9	scaffold119-1439809	17.413
9	scaffold119-1519306	17.413
9	scaffold119-653557	17.579
9	scaffold119-3071220	17.787
9	scaffold119-590688	17.994
9	scaffold119-1529563	18.263
9	scaffold119-590801	18.544
9	scaffold119-1141046	18.623
9	scaffold119-237594	18.867
9	scaffold119-227691	19.101
9	scaffold119-2958570	19.295
9	scaffold119-241807	19.716
9	scaffold119-237436	20.01
9	scaffold119-1026631	20.185
9	scaffold119-1027643	20.491
9	scaffold119-995328	20.719
9	scaffold119-1061985	21.258
9	scaffold119-445733	21.474
9	scaffold119-1140224	21.881
9	scaffold119-1140367	22.047
9	scaffold119-1044343	22.584
9	scaffold119-1367706	23.001
9	scaffold119-80036	23.885
9	scaffold1027-92919	24.725
9	scaffold1027-130618	25.432
9	scaffold119-43697	26.377
9	scaffold119-43845	26.807
9	scaffold1479-172228	28.182
9	scaffold487-103220	29.094
9	scaffold487-1218297	29.734
9	scaffold316-348462	30.255
9	scaffold487-1295215	30.481
9	scaffold316-402081	31.119
9	scaffold1429-157535	31.542
9	scaffold316-307572	31.883
9	scaffold982-124640	32.304
9	scaffold487-94234	32.666
9	scaffold487-214953	33.125
9	scaffold1429-42490	33.713
9	scaffold487-94375	34.287
9	scaffold487-94374	34.833
9	scaffold192-347000	35.239
9	scaffold1429-42595	35.656
9	scaffold528-440047	36.304
9	scaffold528-727836	36.982
9	scaffold528-742584	37.372
9	scaffold316-552793	38.86
10	scaffold183-500443	0
10	scaffold183-861170	0.602
10	scaffold78-202451	3.669
10	scaffold813-15637	4.591
10	scaffold3378-14983	5.612
10	scaffold682-62979	6.053
10	C42516161-478	6.733
10	scaffold996-14736	7.194
10	scaffold49-356881	7.835
10	scaffold546-472500	8.265
10	scaffold546-538334	8.697
10	scaffold546-683039	8.718
10	scaffold399-38089	9.089
10	scaffold1179-105028	9.489
10	scaffold546-372235	9.855
10	scaffold546-2472904	10.15
10	scaffold177-1429291	10.42
10	scaffold546-378097	10.659
10	scaffold546-538272	10.865
10	scaffold1518-271998	11.23
10	Scaffold7053-761	11.327
10	scaffold158-118148	11.688
10	scaffold546-957687	11.915
10	scaffold1074-654172	12.236
10	scaffold49-462687	12.424
10	scaffold619-334566	12.584
10	scaffold474-92993	12.768
10	scaffold1302-430152	12.97
10	scaffold177-604634	13.101
10	scaffold619-40055	13.606
10	scaffold619-36603	13.81
10	scaffold141-946112	14.27
10	scaffold141-1054069	14.693
10	scaffold141-933012	14.847
10	scaffold141-833192	15.225
10	scaffold141-1002144	15.368
10	scaffold141-957104	15.653
10	scaffold1084-237619	15.889
10	scaffold141-1282257	16.773
10	scaffold141-1694768	17.091
10	scaffold141-1694857	17.305
10	scaffold1188-813	17.706
10	scaffold141-1313716	18.297
10	scaffold141-2324703	18.527
10	scaffold141-2547574	18.978
10	scaffold141-2347673	19.319
10	scaffold141-2504839	19.545
10	scaffold141-2453058	19.827
10	scaffold141-2464156	20.288
10	scaffold436-6507	20.533
10	scaffold436-21776	20.826
10	scaffold141-2726620	20.826
10	scaffold1354-39093	21.328
10	scaffold954-240871	21.551
10	scaffold141-2575211	22.061
10	scaffold141-2575284	22.492
10	scaffold141-1417491	23.025
10	scaffold954-241977	23.582
10	scaffold526-298227	24.368
10	scaffold655-211879	25.522
10	scaffold1100-327780	25.964
10	scaffold290-1028920	26.281
10	scaffold526-298368	26.914
10	scaffold89-324271	27.453
10	scaffold290-1029024	27.788
10	scaffold290-172503	28.075
10	scaffold655-211950	28.385
10	scaffold655-211977	28.768
10	scaffold89-250865	29.207
10	scaffold290-259639	29.547
10	scaffold290-912459	29.761
10	scaffold1604-78024	30.405
10	scaffold89-335969	30.564
10	scaffold627-295645	31.171
10	scaffold627-295702	31.433
10	scaffold348-959390	32.003
10	scaffold431-443283	32.568
10	scaffold239-774115	33.061
10	C42243139-540	33.279
10	scaffold431-504231	33.678
10	scaffold348-161380	33.968
10	scaffold348-79980	34.127
10	scaffold431-24867	34.48
10	scaffold1465-1600	34.771
10	scaffold348-213066	35.118
10	scaffold427-220434	35.422
10	scaffold348-233221	35.827
10	scaffold2556-14917	35.988
10	scaffold2556-14884	36.271
10	scaffold239-648034	36.477
10	scaffold427-220431	36.946
10	scaffold1868-47377	37.449
10	scaffold431-283573	38.032
10	scaffold431-289142	38.633
10	scaffold1465-135810	38.967
10	scaffold348-586644	39.657
10	C40987941-100	40.018
10	scaffold239-648025	40.613
10	scaffold348-384993	41.31
10	scaffold348-385033	41.532
10	scaffold348-130115	42.322
10	scaffold348-130149	42.688
10	scaffold239-659066	43.686
11	scaffold228-108933	0
11	scaffold1258-438658	1.586
11	scaffold2061-7164	2.116
11	scaffold709-317773	2.451
11	scaffold1709-125660	3.024
11	scaffold1709-125489	3.237
11	scaffold139-220138	3.678
11	scaffold228-108907	3.93
11	scaffold228-312087	4.05
11	scaffold486-335026	4.711
11	scaffold1124-90002	5.11
11	scaffold1124-90102	5.413
11	scaffold1654-51116	5.658
11	scaffold716-65316	5.954
11	scaffold228-532611	6.209
11	scaffold707-65431	6.632
11	scaffold1004-128836	6.826
11	scaffold1004-128702	7.042
11	scaffold716-65184	7.349
11	scaffold103-317709	7.418
11	scaffold1059-98161	7.747
11	scaffold1124-90101	8.11
11	scaffold1396-79679	8.443
11	scaffold1523-9355	8.735
11	scaffold103-317783	8.844
11	scaffold709-355614	9.245
11	scaffold1258-179725	9.312
11	scaffold228-469986	9.464
11	scaffold228-331527	9.723
11	scaffold1096-42642	9.841
11	scaffold880-202915	10.109
11	scaffold1396-303468	10.458
11	scaffold241-184336	10.89
11	scaffold991-136537	11.184
11	scaffold241-1098533	11.428
11	scaffold350-205162	11.794
11	scaffold241-684588	11.988
11	scaffold989-677331	12.215
11	scaffold228-766535	12.359
11	scaffold128-1910685	13.109
11	scaffold296-2437287	13.305
11	scaffold128-486134	13.732
11	scaffold296-2363027	14.079
11	scaffold137-975209	14.188
11	scaffold4500-158	14.507
11	scaffold546-497107	14.69
11	scaffold128-486131	14.945
11	scaffold1082-121257	15.168
11	scaffold128-2308730	15.456
11	scaffold128-379756	15.521
11	scaffold128-1734298	15.754
11	scaffold546-422095	15.96
11	scaffold296-1217531	16.194
11	scaffold296-1340359	16.259
11	scaffold296-958751	16.463
11	scaffold296-1217468	16.582
11	scaffold183-586773	16.684
11	scaffold183-455155	16.966
11	scaffold183-236202	17.047
11	scaffold183-455171	17.326
11	scaffold313-565668	17.511
11	scaffold128-1427364	17.951
11	scaffold546-2075608	18.244
11	scaffold546-785322	18.529
11	scaffold546-734396	18.529
11	scaffold546-801681	18.93
11	scaffold546-869212	19.037
11	scaffold546-785321	19.264
11	scaffold546-1782420	19.564
11	scaffold546-785335	19.79
11	scaffold546-785353	19.915
11	scaffold546-2487313	20.388
11	scaffold1518-282549	20.762
11	scaffold177-1203412	20.926
11	scaffold619-249658	21.061
11	scaffold177-1268367	21.239
11	scaffold619-510639	21.407
11	scaffold49-55487	21.622
11	scaffold619-249614	21.783
11	scaffold619-293935	21.881
11	scaffold1518-177483	22.218
11	scaffold177-1025497	22.387
11	scaffold682-320545	22.562
11	scaffold78-970211	22.785
11	scaffold177-277115	23.025
11	scaffold177-604625	23.321
11	scaffold78-970159	23.554
11	scaffold1084-235993	23.787
11	scaffold177-1167921	24.046
11	scaffold49-583771	24.327
11	scaffold177-697779	24.428
11	scaffold141-2726650	24.855
11	scaffold158-260351	25.518
11	scaffold1373-143893	25.819
11	scaffold1074-124495	26.046
11	scaffold78-970134	26.247
11	scaffold141-2081633	26.856
11	scaffold954-424664	26.856
11	scaffold436-43907	27.07
11	scaffold141-984899	27.353
11	scaffold141-995435	27.752
11	scaffold141-2125081	28.232
11	scaffold141-2172481	28.49
11	scaffold141-2172377	28.589
11	scaffold141-2504890	29.085
11	scaffold141-2910751	29.256
11	scaffold141-984932	29.454
11	scaffold1179-256717	29.938
11	scaffold2130-38414	30.212
11	scaffold1074-509740	30.741
11	scaffold141-2502900	31.276
11	scaffold158-88813	31.556
11	scaffold526-350249	32.504
11	scaffold1286-18292	33.246
11	scaffold1286-50598	33.764
11	scaffold141-2647088	34.196
12	scaffold1401-43486	0
12	scaffold173-1746871	1.12
12	scaffold516-83507	1.805
12	scaffold1948-23554	2.854
12	scaffold516-211130	3.312
12	scaffold516-206085	3.959
12	scaffold516-129815	4.414
12	scaffold1477-43186	5.017
12	scaffold1491-204122	5.378
12	scaffold1477-29702	5.573
12	scaffold1491-204203	6.021
12	scaffold1014-194872	6.825
12	scaffold1014-192831	7.337
12	scaffold516-254658	7.916
12	scaffold1014-81443	8.074
12	scaffold1948-11509	8.513
12	scaffold742-264858	9.001
12	scaffold23-451083	9.329
12	scaffold23-498942	9.832
12	scaffold742-454762	10.218
12	scaffold742-230150	10.733
12	scaffold742-195822	10.992
12	scaffold742-255364	10.992
12	scaffold742-339542	11.516
12	scaffold742-339525	12.061
12	scaffold387-40557	12.58
12	scaffold387-825506	13.025
12	scaffold387-496699	13.486
12	scaffold387-377319	14.282
12	scaffold849-263747	14.78
12	scaffold387-825476	15.004
12	scaffold387-825499	15.302
12	scaffold387-773375	15.889
12	scaffold849-388375	16.597
12	scaffold387-579373	17.098
12	scaffold348-676347	18.055
12	scaffold1673-103007	18.54
12	scaffold1673-78334	18.817
12	scaffold304-109958	19.3
12	scaffold304-118653	19.95
12	scaffold1408-11638	20.596
12	scaffold1673-532351	20.857
12	scaffold1673-298882	21.302
12	scaffold1673-551874	21.771
12	scaffold309-692603	22.155
12	scaffold309-778699	22.827
12	scaffold2339-21767	23.376
12	scaffold2339-32978	23.617
12	scaffold2339-21824	23.935
12	scaffold2339-21659	24.487
12	scaffold309-560284	24.804
12	scaffold309-778595	24.913
12	scaffold309-254080	25.305
12	scaffold309-254071	25.788
12	scaffold1239-253945	26.572
12	scaffold1239-622921	26.76
12	scaffold1239-158311	27.241
12	scaffold1239-600830	27.57
12	scaffold1239-254038	28.189
12	scaffold17-50783	29.496
12	scaffold17-50649	29.753
12	scaffold17-139734	30.219
12	scaffold1125-833051	31.414
12	scaffold635-69035	32.46
12	scaffold1174-344951	33.32
12	scaffold635-8586	33.736
12	scaffold1125-270264	34.127
12	scaffold1125-270261	34.242
12	scaffold2350-1275	35.055
12	scaffold635-46834	35.429
12	scaffold635-199954	36.39
12	scaffold635-297763	36.965
12	scaffold635-102342	37.903
12	scaffold635-389449	38.415
12	scaffold635-91241	38.877
12	scaffold717-1893642	40.312
12	scaffold635-1030651	40.791
12	scaffold635-1030780	41.554
12	scaffold635-1057533	42.09
12	scaffold635-787476	42.623
12	scaffold635-1030429	42.787
12	scaffold717-573043	43.422
12	scaffold717-829203	44.045
12	scaffold717-327144	44.597
12	scaffold717-327277	45.102
12	scaffold635-1057471	46.068
12	scaffold1032-293399	47.372
12	scaffold1032-150773	47.789
12	scaffold717-1482670	48.197
12	scaffold717-240529	48.972
12	scaffold717-1649808	50.04
12	scaffold717-1649830	50.625
12	scaffold1032-239022	51.451
12	scaffold1032-335061	52.042
13	scaffold1466-633333	-1.487
13	scaffold10-906463	0
13	scaffold1466-1515475	0.61
13	scaffold744-662556	1.137
13	scaffold1466-633425	1.464
13	scaffold744-728290	2.03
13	scaffold1466-1027817	2.633
13	scaffold1466-840498	2.986
13	scaffold1466-1027764	3.14
13	scaffold1466-308692	3.557
13	scaffold1466-509507	3.732
13	scaffold1466-1254694	3.898
13	scaffold1466-853430	4.177
13	scaffold579-452181	4.516
13	scaffold10-408690	4.929
13	scaffold1466-599236	5.028
13	scaffold1466-1243366	5.486
13	scaffold1466-1439601	5.57
13	scaffold10-788986	6.011
13	scaffold579-452105	6.599
13	scaffold959-127183	7.12
13	scaffold460-1341963	7.379
13	scaffold460-1122611	7.578
13	scaffold579-435062	7.666
13	scaffold460-1197037	8.283
13	scaffold460-948613	8.627
13	scaffold579-1408501	9.504
13	scaffold816-363228	9.98
13	scaffold867-53737	10.438
13	scaffold816-123858	10.704
13	scaffold458-544297	11.121
13	scaffold816-34608	11.332
13	scaffold816-108489	11.678
13	scaffold1185-248887	11.947
13	scaffold579-1181435	12.228
13	scaffold816-122439	12.434
13	scaffold816-479699	12.602
13	scaffold816-455902	12.787
13	scaffold955-284094	12.901
13	scaffold458-903988	13.247
13	scaffold286-1079184	13.354
13	scaffold362-232354	13.74
13	scaffold1449-417459	13.901
13	scaffold733-388122	14.219
13	scaffold733-446593	14.551
13	scaffold1478-114410	14.667
13	scaffold286-476120	14.839
13	scaffold286-87491	15.041
13	scaffold286-102518	15.131
13	scaffold458-996546	15.237
13	scaffold266-657528	15.355
13	scaffold458-662197	15.355
13	scaffold917-365712	15.745
13	scaffold990-2380	15.933
13	scaffold448-50983	16.013
13	scaffold2019-21483	16.133
13	scaffold733-123891	16.346
13	scaffold733-305773	16.447
13	scaffold1718-309247	16.585
13	scaffold1379-28112	16.757
13	scaffold990-583432	16.857
13	scaffold152-1246914	16.857
13	scaffold489-190057	16.993
13	scaffold1718-241794	17.163
13	scaffold990-25890	17.426
13	scaffold579-1289559	17.646
13	scaffold362-126418	17.865
13	scaffold1247-160769	17.984
13	scaffold1379-28124	18.11
13	scaffold152-570473	18.167
13	scaffold2019-21517	18.247
13	scaffold45-127154	18.383
13	scaffold152-540126	18.585
13	scaffold266-799099	18.715
13	scaffold266-215961	18.787
13	scaffold1068-113269	18.851
13	scaffold1068-68716	18.989
13	scaffold887-160026	19.164
13	scaffold2095-36945	19.271
13	scaffold489-472343	19.364
13	scaffold1247-71768	19.558
13	scaffold990-203592	19.666
13	scaffold1247-160773	19.774
13	scaffold990-415424	19.862
13	scaffold596-35564	19.942
13	scaffold1449-486669	20.041
13	scaffold1832-29733	20.118
13	scaffold152-1246950	20.214
13	scaffold152-911672	20.298
13	scaffold990-583326	20.398
13	scaffold786-194679	20.476
13	scaffold1832-20555	20.566
13	scaffold597-165887	20.623
13	scaffold990-2366	20.75
13	scaffold45-127245	20.927
13	scaffold448-365289	21.155
13	scaffold152-440128	21.557
13	scaffold448-305539	21.903
13	scaffold120-64298	22.054
13	scaffold1026-5593	22.21
13	scaffold152-440313	22.565
13	scaffold1379-28152	22.874
13	scaffold597-358582	23.025
13	scaffold458-996494	23.448
13	scaffold1399-755294	23.611
13	scaffold896-46783	24.012
13	scaffold45-221897	24.297
13	scaffold286-1409163	24.493
13	scaffold448-63720	24.718
13	scaffold596-429801	25.026
13	scaffold458-1183188	25.246
13	scaffold152-938812	25.595
13	scaffold266-1045960	25.74
13	scaffold772-328094	26.169
13	scaffold816-343771	26.459
14	scaffold1118-101781	-0.71
14	scaffold1118-101824	0
14	scaffold606-380847	0.524
14	scaffold722-158378	1.128
14	scaffold722-183952	1.447
14	scaffold494-71849	1.875
14	scaffold693-66426	2.191
14	scaffold1680-5245	2.614
14	scaffold1680-5176	2.682
14	scaffold13-567892	2.997
14	scaffold1474-62906	3.431
14	scaffold944-208654	3.694
14	scaffold944-117570	3.971
14	scaffold606-284723	4.396
14	scaffold693-66439	4.603
14	scaffold693-66236	4.936
14	scaffold944-139738	5.224
14	scaffold1747-23565	5.441
14	scaffold1747-53925	5.575
14	scaffold606-68807	5.806
14	scaffold1204-60870	6.01
14	scaffold1680-8893	6.407
14	scaffold1118-101805	6.65
14	scaffold693-66379	6.831
14	scaffold150-700685	7.053
14	scaffold606-68790	7.153
14	scaffold150-1731880	7.273
14	scaffold150-124170	7.637
14	scaffold1795-15344	7.682
14	scaffold693-65556	7.803
14	scaffold944-137665	8.121
14	scaffold1168-91522	8.283
14	scaffold1168-91470	8.347
14	scaffold693-33984	8.399
14	scaffold1474-38172	8.683
14	scaffold693-33939	8.817
14	scaffold1568-46069	9.031
14	scaffold712-172112	9.342
14	scaffold944-38579	9.674
14	scaffold1474-73342	9.84
14	scaffold1204-180954	9.866
14	scaffold693-88159	10.029
14	scaffold818-8880	10.258
14	scaffold865-302282	10.422
14	scaffold1474-38183	10.565
14	scaffold150-1441623	10.727
14	scaffold204-29279	10.918
14	scaffold944-139653	11.104
14	scaffold204-136414	11.315
14	scaffold150-85147	11.5
14	scaffold865-113753	11.71
14	scaffold1204-125153	11.929
14	scaffold944-172106	12.046
14	scaffold944-120429	12.244
14	scaffold722-87640	12.496
14	scaffold2042-50483	12.76
14	scaffold204-126436	12.982
14	scaffold204-767	13.099
14	scaffold1363-12608	13.312
14	scaffold693-7637	13.471
14	scaffold722-88803	13.708
14	scaffold1679-50302	13.958
14	scaffold150-16250	14.547
14	scaffold150-1041634	14.854
14	scaffold150-1286623	15.071
14	scaffold693-64634	15.413
14	scaffold712-200225	15.715
14	scaffold865-322934	16.161
14	scaffold865-206554	16.477
14	scaffold5182-19802	16.794
14	scaffold805-233234	17.05
14	scaffold349-674413	17.515
14	scaffold349-1009531	18.021
14	scaffold604-1711732	18.466
14	scaffold349-1130709	18.962
14	scaffold349-326197	19.532
14	scaffold349-143146	19.863
14	scaffold604-1423072	20.232
14	scaffold604-1989915	20.558
14	scaffold604-1233274	20.842
14	scaffold604-2419446	21.396
14	scaffold604-2419321	21.714
14	scaffold604-2019637	22.603
14	scaffold1069-269871	24.786
14	scaffold113-1069499	25.345
14	scaffold113-1069556	25.685
14	scaffold113-1211181	26.943
14	scaffold113-1211039	27.196
14	scaffold113-224191	27.583
14	scaffold2459-16435	28.181
14	scaffold2459-16498	28.522
14	scaffold715-90687	29.223
14	scaffold715-90502	29.445
14	scaffold113-2309611	30.025
14	scaffold113-2088828	30.509
14	scaffold113-3844696	30.924
14	scaffold715-67508	31.456
14	scaffold113-3898143	31.777
14	scaffold715-67582	31.962
14	scaffold113-4205794	32.423
14	scaffold113-4194739	33.03
14	scaffold113-4355907	33.296
14	scaffold135-78718	34.014
14	scaffold88-4070	34.578
14	scaffold135-580410	34.765
14	scaffold88-3914	34.854
14	scaffold113-4355791	35.35
14	scaffold1132-2971	35.805
14	scaffold113-3467066	36.097
14	scaffold715-48538	36.769
14	scaffold135-1326854	37.034
14	scaffold135-2893210	37.323
14	scaffold715-218730	37.949
14	scaffold135-750459	38.329
14	scaffold135-159841	38.806
14	scaffold88-335857	39.485
14	scaffold135-1366882	39.855
14	scaffold1272-453652	40.364
14	scaffold135-1886207	40.996
14	scaffold135-1572037	41.539
14	scaffold135-1571874	41.76
14	scaffold2325-6212	41.96
14	scaffold135-1886332	42.447
14	scaffold135-1633006	42.909
14	scaffold135-1951255	43.402
14	scaffold186-1539093	43.902
14	scaffold173-614960	44.357
14	scaffold135-1633152	44.938
14	scaffold231-435669	45.833
14	scaffold135-1808008	46.843
14	scaffold318-92381	48.457
15	scaffold806-62268	-0.352
15	scaffold1272-408669	0
15	scaffold318-1650110	0.322
15	scaffold186-104696	0.623
15	scaffold318-1261749	1.137
15	scaffold318-1261790	1.327
15	scaffold806-62403	1.637
15	scaffold1227-140224	2.075
15	scaffold318-2110547	2.404
15	scaffold801-186383	2.576
15	scaffold186-389195	2.797
15	scaffold186-815189	3.121
15	scaffold186-69031	3.418
15	scaffold186-601747	3.641
15	scaffold318-1101056	3.762
15	scaffold318-2285037	3.943
15	scaffold801-343807	4.296
15	scaffold186-389128	4.586
15	scaffold318-987213	4.808
15	scaffold342-65590	5.132
15	scaffold186-189022	5.281
15	scaffold1227-90860	5.668
15	scaffold318-883361	5.783
15	scaffold1272-485664	5.937
15	scaffold318-2238183	6.171
15	scaffold318-518260	6.421
15	scaffold801-252935	6.666
15	scaffold1410-311674	6.781
15	scaffold318-2105299	6.884
15	scaffold318-1490643	7.217
15	scaffold318-865521	7.383
15	scaffold318-1150616	7.557
15	scaffold801-422227	7.625
15	scaffold318-603265	7.737
15	scaffold318-1083913	7.945
15	scaffold318-2074030	8.016
15	scaffold318-1065085	8.282
15	scaffold318-135277	8.471
15	scaffold318-195288	8.639
15	scaffold318-2074109	8.738
15	scaffold806-228354	8.819
15	scaffold318-226541	8.899
15	scaffold318-287126	9.129
15	scaffold318-781905	9.359
15	scaffold1008-396880	9.497
15	scaffold318-1997654	9.7
15	scaffold318-485816	9.864
15	scaffold806-265423	10.13
15	scaffold186-269458	10.429
15	scaffold186-205156	10.583
15	scaffold186-143872	10.689
15	scaffold186-205049	10.793
15	scaffold186-384065	11.095
15	scaffold186-1081243	11.561
15	scaffold186-1244622	11.747
15	scaffold186-1067581	11.892
15	scaffold186-1538955	11.928
15	scaffold568-424205	12.15
15	scaffold186-878584	12.297
15	scaffold186-1539058	12.448
15	scaffold342-109342	12.521
15	scaffold568-344383	12.794
15	scaffold806-361640	13.254
15	scaffold173-464546	13.446
15	scaffold173-464660	13.543
15	scaffold318-284570	13.689
15	scaffold186-264331	14.053
15	scaffold186-1097151	14.319
15	scaffold801-149087	14.622
15	scaffold231-381561	14.805
15	scaffold848-10411	15.089
15	scaffold173-357749	15.169
15	scaffold186-1374124	15.292
15	scaffold173-357768	15.515
15	scaffold186-1155818	15.863
15	scaffold231-381556	16.086
15	scaffold135-3052511	16.52
15	scaffold186-1374057	16.785
15	scaffold186-1414775	17.118
15	scaffold1358-108691	17.497
15	scaffold1272-228837	17.813
15	scaffold173-1728467	17.998
15	scaffold173-1379971	18.38
15	scaffold173-974899	18.721
15	scaffold173-1247063	19.105
15	scaffold173-1852320	19.795
15	scaffold1272-61718	20.152
15	scaffold186-1479294	20.488
15	scaffold173-1246924	21.404
15	scaffold113-3750483	22.26
15	scaffold173-1651311	22.662
15	scaffold88-241890	23.299
15	scaffold113-3750400	23.894
15	scaffold113-2789377	24.946
15	scaffold604-68148	28.357
15	scaffold113-224189	29.199
15	scaffold604-2022578	33.541
15	scaffold604-1952405	33.754
15	scaffold604-2214909	34.525
15	scaffold604-1817822	35.738
15	scaffold349-459767	37.245
15	scaffold349-451732	38.368
15	scaffold349-1307457	38.992
15	scaffold805-301240	39.532
15	scaffold805-425597	39.713
15	scaffold805-57462	40.291
15	scaffold805-173248	40.44
15	scaffold349-784148	40.913
15	scaffold805-506758	41.433
15	scaffold805-493036	41.733
15	scaffold805-252749	42.798
15	scaffold805-111733	43.301
15	scaffold805-168834	43.726
15	scaffold349-1239423	43.971
15	scaffold150-113677	44.875
15	scaffold150-666049	45.38
15	scaffold150-821254	45.515
15	scaffold150-687357	45.817
15	scaffold150-666438	46.347
15	caffold606-54746	46.943
15	scaffold865-135068	46.943
15	scaffold805-506712	47.846
15	scaffold1168-17614	51.329
16	scaffold211-333432	-1.718
16	scaffold211-80849	0
16	scaffold250-569373	1.19
16	scaffold250-596664	1.777
16	scaffold250-165889	2.713
16	scaffold250-173130	2.924
16	scaffold250-487162	3.736
16	scaffold250-589506	4.057
16	scaffold250-775501	4.559
16	scaffold250-1201790	5.251
16	scaffold250-517477	5.462
16	scaffold250-1420901	6.474
16	scaffold250-1499974	7.336
16	scaffold947-567398	8.876
16	scaffold947-426477	9.493
16	scaffold250-2386594	9.89
16	scaffold390-10928	10.522
16	scaffold947-481734	11.162
16	scaffold947-485267	11.741
16	scaffold250-2139029	12.1
16	scaffold29-254108	12.559
16	scaffold29-254113	12.931
16	scaffold29-254079	13.159
16	scaffold390-18789	13.527
16	scaffold250-2475373	14.109
16	scaffold913-26040	14.573
16	scaffold1304-155118	15.158
16	scaffold1216-190413	15.696
16	scaffold217-516201	15.986
16	scaffold217-1731606	16.446
16	scaffold217-1321499	16.745
16	scaffold217-158921	16.745
16	scaffold1564-145367	17.044
16	scaffold834-450247	17.487
16	scaffold834-450144	17.531
16	scaffold834-91415	17.797
16	scaffold834-100696	17.955
16	scaffold2177-116544	18.492
16	scaffold1304-146757	18.822
16	scaffold293-181431	18.995
16	scaffold293-351504	19.155
16	scaffold92-1508343	20.792
16	scaffold92-1187450	21.202
16	scaffold277-1163585	21.572
16	scaffold432-538442	21.888
16	scaffold432-123341	22.075
16	scaffold432-123293	22.385
16	scaffold432-435611	22.708
16	scaffold92-112412	22.934
16	scaffold492-808023	23.164
16	scaffold492-500461	23.584
16	scaffold492-285449	23.771
16	scaffold432-318075	24.018
16	scaffold492-789518	24.268
16	scaffold492-568683	24.46
16	scaffold92-1792881	24.46
16	scaffold92-987436	24.613
16	scaffold92-158578	24.834
16	scaffold432-1556005	25.094
16	scaffold1462-421553	25.514
16	scaffold1462-410211	25.775
16	scaffold47-1371846	26.17
16	scaffold47-977712	26.422
16	scaffold1462-15495	26.455
16	scaffold1593-21299	27.143
16	scaffold47-1360564	27.539
16	scaffold1241-199465	27.902
16	scaffold1241-199155	28.115
16	scaffold1241-277253	28.308
16	scaffold1241-539542	28.463
16	scaffold47-229003	28.658
16	scaffold6619-1274	28.87
16	scaffold6548-364	29.051
16	scaffold129-151276	29.153
16	scaffold414-399702	29.282
16	C41411062-84	29.282
16	scaffold414-677930	29.389
16	scaffold414-818473	29.52
16	scaffold1143-89337	29.992
16	scaffold414-103384	30.214
16	scaffold556-19852	30.636
16	scaffold429-2505430	30.906
16	scaffold810-96508	31.058
16	scaffold556-55205	31.173
16	scaffold1146-22681	31.407
16	scaffold810-65368	31.586
16	scaffold429-1560317	31.986
16	scaffold429-1886995	32.498
16	scaffold429-2949464	32.617
16	scaffold429-593923	32.807
16	scaffold429-896966	32.908
16	scaffold1439-407541	33.064
16	scaffold556-802848	33.113
16	scaffold595-587310	33.237
16	scaffold905-267312	33.354
16	scaffold905-267198	33.586
16	scaffold1085-767175	33.675
16	scaffold1085-279895	33.75
16	scaffold429-3220081	33.981
16	scaffold429-128030	34.112
16	scaffold1085-136688	34.388
16	scaffold1085-651164	34.688
16	scaffold429-1027527	35.039
16	scaffold429-2523310	35.2
16	scaffold429-1479431	35.511
16	scaffold429-1736259	35.85
16	scaffold595-989992	36.027
16	scaffold2855-41393	36.387
16	scaffold493-606126	36.63
16	scaffold132-1223450	36.805
16	scaffold544-99784	37.1
16	scaffold955-395802	37.494
16	scaffold905-302676	37.609
16	scaffold1230-139282	38.054
16	scaffold127-98544	38.269
16	scaffold1548-22795	38.452
16	scaffold583-283066	38.626
16	scaffold1164-144824	38.819
[truncated: 1,031 more rows]
