# Supplementary material for: Genome-Wide Mapping of Growth-Related Quantitative Trait Loci in Orange-Spotted Grouper (Epinephelus coioides) Using Double Digest Restriction-Site Associated DNA Sequencing (ddRADseq)
Source: Int J Mol Sci. 2016 Apr 6;17(4):501. doi: 10.3390/ijms17040501 (PMC4848957; doi:10.3390/ijms17040501)
Supplement: Supplementary file 1 [file ijms-17-00501-s001.zip › ijms-123090-Supplementary Materials/Supplementary Table S5.xls]

## Sheet: Sheet1
Table S5. Phenotypic information of the offspring
Ind	Body Weight(g)	Body Length(cm)
1	32	10.78
2	60	12.87
3	33	10.38
4	90	14.86
5	28	9.71
6	25	9.55
7	33	10.47
8	17	8.4
9	32	10.6
10	32	10.38
11	33	10.41
12	52	12.1
13	27	9.81
14	39	10.31
15	51	12.32
16	39	10.98
17	50	12.09
18	47	11
19	20	8.92
20	61	12.74
21	69	13.92
22	23	9.21
23	27	9.83
24	25	9.62
25	55	12.92
26	21	8.71
27	18	8.62
28	32	10.55
29	42	11.82
30	68	14.43
31	87	15.25
32	26	9.8
33	39	11.45
34	31	10.35
35	34	10.82
36	26	10.06
37	32	10.62
38	34	11
39	13	8
40	58	13.06
41	38	11.2
42	48	12
43	51	12.9
44	22	10.4
45	37	11
46	28	11
47	33	10.6
48	85	14.82
49	30	10.4
50	39	11.54
51	47	11.9
52	40	11.6
53	32	10.38
54	63	13.7
55	57	12.8
56	111	15.93
57	46	11.84
58	38	11.4
59	42	11.36
60	27	10.2
61	47	12.1
62	27	10.2
63	65	13.82
64	73	14.2
65	27	10
66	31	10.46
67	16	8.63
68	22	9.5
